# Supplementary material for: Mpox-Related Knowledge, Risk Perception, and Vaccination Willingness Among University Students in Aktobe, Kazakhstan: A Cross-Sectional Study
Source: Vaccines (Basel). 2026 Jun 3;14(6):504. doi: 10.3390/vaccines14060504 (PMC13308040; doi:10.3390/vaccines14060504)
Supplement: Supplementary file 1 [file vaccines-14-00504-s001.zip]

Archive with 5 entries (4 files):
- Supplementary Materials/
- Supplementary Materials/Supplementary_File_S1_STROBE.pdf
- Supplementary Materials/Table S1.pdf
- Supplementary Materials/Table S2.xlsx
- Supplementary Materials/Table S3.pdf
