# Supplementary material for: Mpox-Related Knowledge, Risk Perception, and Vaccination Willingness Among University Students in Aktobe, Kazakhstan: A Cross-Sectional Study
Source: Vaccines (Basel). 2026 Jun 3;14(6):504. doi: 10.3390/vaccines14060504 (PMC13308040; doi:10.3390/vaccines14060504)
Supplement: Supplementary file 1 [file vaccines-14-00504-s001.zip › Supplementary Materials/Table S2.xlsx]

## Sheet: Ответы на форму (1)
Participant	Score	Your age	Educational institution	Gender	Faculty	Year of study	Place of residence	Have you heard about monkeypox before?	What is the main symptom of monkeypox?	Is there a vaccine against monkeypox?	Where do you get information from? (multiple answers possible)	I consider monkeypox a dangerous infectious disease.	If monkeypox cases were registered at the university, I would worry.	I am ready to get vaccinated against monkeypox.	Monkeypox poses a threat to Kazakhstan.	I follow personal hygiene rules in public places.	I follow news about infectious diseases.	If symptoms appear, I immediately consult a doctor.
Participant 1	3 / 3	26	K. Zhubanov university	Male	technical	Master's degree	City	Yes	Rash	Yes	Friends	Yes	Yes	Yes	Yes	Yes	Yes	Yes
Participant 2	0 / 3	28	K. Zhubanov university	Female	Humanities	Master's degree	City	No	I don't know	I don't know	Social media	Yes	No	No	I don't know	Yes	Yes	Yes
Participant 3	1 / 3	21	K. Zhubanov university	Female	Humanities	1st year	City	Yes	I don't know	No	Social media, Friends, Teachers	Yes	Yes	I don't know	I don't know	Yes	Yes	Yes
Participant 4	2 / 3	21	K. Zhubanov university	Female	Humanities	1st year	City	Yes	Diarrhea	Yes	Friends	Yes	No	No	No	Yes	No	I don't know
Participant 5	2 / 3	29	K. Zhubanov university	Female	technical	Master's degree	City	Yes	Rash	No	Social media, Television, Medical websites, Teachers	Yes	Yes	No	Yes	Yes	Yes	Yes
Participant 6	0 / 3	22	K. Zhubanov university	Female	Humanities	Master's degree	City	No	I don't know	I don't know	Social media, Medical websites, Teachers	Yes	Yes	Yes	Yes	Yes	No	Yes
Participant 7	1 / 3	21	K. Zhubanov university	Female	Humanities	Master's degree	City	Yes	I don't know	No	Social media, Friends	Yes	Yes	No	Yes	Yes	Yes	Yes
Participant 8	2 / 3	21	K. Zhubanov university	Female	Humanities	1st year, Master's degree	City	No	Rash	Yes	Social media, Medical websites, Teachers	Yes	Yes	Yes	Yes	Yes	Yes	Yes
Participant 9	1 / 3	21	K. Zhubanov university	Female	Humanities	Master's degree	City	Yes	Diarrhea	No	Social media, Friends, Television, Medical websites, Teachers	Yes	Yes	I don't know	Yes	Yes	No	Yes
Participant 10	0 / 3	24	K. Zhubanov university	Female	Humanities	Master's degree	City	No	I don't know	I don't know	Social media, Medical websites, Teachers	I don't know	Yes	No	Yes	Yes	Yes	Yes
Participant 11	1 / 3	20	K. Zhubanov university	Male	iT	1st year	City	No	I don't know	Yes	Social media	I don't know	Yes	Yes	No	Yes	I don't know	Yes
Participant 12	2 / 3	21	K. Zhubanov university	Female	Humanities	Master's degree	City	Yes	Rash	No	Social media, Friends	Yes	Yes	No	Yes	Yes	No	Yes
Participant 13	0 / 3	21	K. Zhubanov university	Female	biology	Master's degree	City	No	I don't know	I don't know	Social media	Yes	Yes	No	I don't know	Yes	No	Yes
Participant 14	2 / 3	18	M. Ospanov university	Male	General medicine	1st year	City	Yes	I don't know	Yes	Social media, Television, Medical websites	Yes	Yes	Yes	Yes	Yes	Yes	Yes
Participant 15	0 / 3	18	M. Ospanov university	Female	General medicine	1st year	Village	No	I don't know	I don't know	Social media, Teachers	I don't know	No	I don't know	Yes	Yes	I don't know	No
Participant 16	2 / 3	17	M. Ospanov university	Male	General medicine	1st year	City	Yes	Rash	I don't know	Social media	Yes	Yes	Yes	Yes	No	Yes	Yes
Participant 17	3 / 3	17	M. Ospanov university	Female	General medicine	1st year	Village	Yes	Rash	Yes	Social media, Television	Yes	Yes	I don't know	Yes	Yes	I don't know	Yes
Participant 18	2 / 3	18	M. Ospanov university	Female	General medicine	1st year	City	Yes	Headache	Yes	Social media, Medical websites, Teachers	Yes	Yes	Yes	I don't know	Yes	Yes	Yes
Participant 19	1 / 3	18	M. Ospanov university	Female	General medicine	1st year	City	Yes	I don't know	I don't know	Social media, Medical websites	Yes	I don't know	Yes	Yes	Yes	Yes	Yes
Participant 20	2 / 3	18	M. Ospanov university	Male	General medicine	1st year	City	Yes	Rash	No	Social media, Medical websites, Teachers	Yes	Yes	Yes	Yes	Yes	Yes	Yes
Participant 21	3 / 3	17	M. Ospanov university	Female	General medicine	1st year	City	Yes	Rash	Yes	Social media	No	Yes	I don't know	I don't know	Yes	Yes	Yes
Participant 22	3 / 3	17	M. Ospanov university	Female	General medicine	1st year	City	Yes	Rash	Yes	Social media, Medical websites	Yes	Yes	I don't know	I don't know	Yes	Yes	Yes
Participant 23	3 / 3	18	M. Ospanov university	Female	General medicine	1st year	City	Yes	Rash	Yes	Social media, Medical websites, Teachers	Yes	Yes	Yes	Yes	Yes	Yes	Yes
Participant 24	2 / 3	19	M. Ospanov university	Female	General medicine	1st year	City	Yes	Headache	Yes	Social media, Television, Medical websites	Yes	Yes	No	Yes	Yes	I don't know	Yes
Participant 25	2 / 3	18	M. Ospanov university	Female	General medicine	1st year	City	Yes	Rash	I don't know	Social media, Medical websites, Teachers	Yes	Yes	I don't know	Yes	Yes	Yes	Yes
Participant 26	3 / 3	18	M. Ospanov university	Female	General medicine	1st year	City	Yes	Rash	Yes	Social media, Medical websites, Teachers	Yes	Yes	Yes	Yes	Yes	Yes	Yes
Participant 27	3 / 3	17	M. Ospanov university	Male	General medicine	1st year	Village	Yes	Rash	Yes	Social media, Medical websites	Yes	Yes	No	Yes	Yes	I don't know	Yes
Participant 28	1 / 3	18	M. Ospanov university	Female	General medicine	1st year	City	Yes	Headache	I don't know	Social media, Medical websites, Teachers	Yes	Yes	Yes	Yes	Yes	Yes	I don't know
Participant 29	3 / 3	18	M. Ospanov university	Female	General medicine	1st year	City	Yes	Rash	Yes	Social media, Medical websites, Teachers	Yes	Yes	I don't know	Yes	Yes	Yes	Yes
Participant 30	3 / 3	17	M. Ospanov university	Male	General medicine	1st year	City	Yes	Rash	Yes	Social media, Medical websites, Teachers	No	No	Yes	No	Yes	Yes	Yes
Participant 31	2 / 3	20	M. Ospanov university	Male	General medicine	1st year	City	Yes	Rash	I don't know	Social media, Television, Medical websites	Yes	Yes	Yes	Yes	Yes	Yes	Yes
Participant 32	3 / 3	17	M. Ospanov university	Female	General medicine	1st year	City	Yes	Rash	Yes	Social media, Television	Yes	Yes	Yes	Yes	Yes	Yes	Yes
Participant 33	2 / 3	18	M. Ospanov university	Male	General medicine	1st year	City	Yes	Rash	I don't know	Social media, Friends, Medical websites, Teachers	No	No	I don't know	I don't know	Yes	I don't know	Yes
Participant 34	2 / 3	17	M. Ospanov university	Male	General medicine	1st year	City	No	Rash	Yes	Social media, Friends, Television, Medical websites, Teachers	Yes	Yes	No	Yes	Yes	Yes	Yes
Participant 35	3 / 3	18	M. Ospanov university	Male	General medicine	1st year	City	Yes	Rash	Yes	Social media, Medical websites, Teachers	Yes	Yes	Yes	Yes	Yes	Yes	Yes
Participant 36	0 / 3	17	M. Ospanov university	Female	General medicine	1st year	City	No	I don't know	I don't know	Medical websites	Yes	Yes	I don't know	No	Yes	Yes	Yes
Participant 37	2 / 3	18	M. Ospanov university	Male	General medicine	1st year	City	Yes	Rash	I don't know	Social media, Television	Yes	Yes	I don't know	I don't know	Yes	No	Yes
Participant 38	2 / 3	17	M. Ospanov university	Female	General medicine	1st year	City	No	Rash	Yes	Social media, Medical websites	Yes	Yes	No	Yes	Yes	Yes	Yes
Participant 39	3 / 3	19	M. Ospanov university	Male	General medicine	1st year	City	Yes	Rash	Yes	Social media, Friends, Television, Medical websites, Teachers	Yes	Yes	I don't know	I don't know	Yes	Yes	Yes
Participant 40	3 / 3	18	M. Ospanov university	Male	General medicine	1st year	City	Yes	Rash	Yes	Social media, Medical websites	Yes	Yes	No	Yes	No	No	Yes
Participant 41	0 / 3	18	M. Ospanov university	Male	General medicine	1st year	City	No	I don't know	I don't know	Social media	No	No	No	No	No	Yes	Yes
Participant 42	3 / 3	18	M. Ospanov university	Male	General medicine	1st year	City	Yes	Rash	Yes	Social media, Medical websites	Yes	Yes	Yes	I don't know	Yes	Yes	Yes
Participant 43	2 / 3	18	M. Ospanov university	Female	General medicine	1st year	City	Yes	Rash	I don't know	Medical websites, Teachers	Yes	Yes	Yes	Yes	Yes	Yes	Yes
Participant 44	2 / 3	18	M. Ospanov university	Female	General medicine	1st year	City	Yes	Rash	No	Social media	No	No	Yes	Yes	Yes	No	Yes
Participant 45	2 / 3	17	M. Ospanov university	Male	General medicine	1st year	Village	Yes	Rash	I don't know	Social media, Medical websites, Teachers	Yes	Yes	Yes	Yes	Yes	Yes	Yes
Participant 46	0 / 3	18	M. Ospanov university	Female	General medicine	1st year	Village	No	Diarrhea	No	Social media	I don't know	Yes	I don't know	I don't know	Yes	Yes	Yes
Participant 47	2 / 3	17	M. Ospanov university	Female	General medicine	1st year	City	Yes	Rash	I don't know	Social media	Yes	Yes	Yes	Yes	No	No	No
Participant 48	2 / 3	18	M. Ospanov university	Male	General medicine	1st year	Village	No	Rash	Yes	Friends	Yes	Yes	Yes	Yes	Yes	Yes	Yes
Participant 49	2 / 3	18	M. Ospanov university	Female	General medicine	1st year	City	No	Rash	Yes	Social media	Yes	Yes	Yes	I don't know	Yes	Yes	Yes
Participant 50	3 / 3	18	M. Ospanov university	Female	General medicine	1st year	City	Yes	Rash	Yes	Medical websites, Teachers	Yes	Yes	Yes	Yes	Yes	Yes	Yes
Participant 51	3 / 3	21	M. Ospanov university	Female	General medicine	1st year	City	Yes	Rash	Yes	Social media, Medical websites	Yes	Yes	Yes	I don't know	Yes	Yes	Yes
Participant 52	2 / 3	18	M. Ospanov university	Male	General medicine	1st year	Village	No	Rash	Yes	Social media, Medical websites	No	Yes	No	Yes	Yes	Yes	No
Participant 53	1 / 3	18	M. Ospanov university	Male	General medicine	1st year	City	No	I don't know	Yes	Social media, Teachers	Yes	Yes	Yes	Yes	Yes	Yes	Yes
Participant 54	3 / 3	18	M. Ospanov university	Female	General medicine	1st year	City	Yes	Rash	Yes	Social media, Medical websites, Teachers	Yes	Yes	Yes	Yes	Yes	Yes	Yes
Participant 55	1 / 3	18	M. Ospanov university	Male	General medicine	1st year	Village	No	Headache	Yes	Social media, Medical websites	Yes	No	No	No	I don't know	No	Yes
Participant 56	2 / 3	17	M. Ospanov university	Male	General medicine	1st year	City	Yes	Rash	I don't know	Social media	Yes	Yes	I don't know	I don't know	Yes	I don't know	I don't know
Participant 57	3 / 3	18	M. Ospanov university	Male	General medicine	2nd year	Village	Yes	Rash	Yes	Social media	Yes	Yes	Yes	No	Yes	No	Yes
Participant 58	3 / 3	18	M. Ospanov university	Female	General medicine	2nd year	City	Yes	Rash	Yes	Social media, Medical websites, Teachers	Yes	Yes	I don't know	Yes	Yes	Yes	Yes
Participant 59	1 / 3	18	M. Ospanov university	Female	General medicine	2nd year	City	No	Diarrhea	Yes	Social media, Medical websites, Teachers	Yes	I don't know	I don't know	I don't know	Yes	Yes	Yes
Participant 60	3 / 3	18	M. Ospanov university	Female	General medicine	2nd year	City	Yes	Rash	Yes	Social media, Friends, Teachers	I don't know	Yes	I don't know	I don't know	Yes	I don't know	Yes
Participant 61	3 / 3	18	M. Ospanov university	Female	General medicine	2nd year	City	Yes	Rash	Yes	Medical websites, Teachers	Yes	Yes	I don't know	Yes	Yes	Yes	Yes
Participant 62	3 / 3	19	M. Ospanov university	Female	General medicine	2nd year	City	Yes	Rash	Yes	Social media, Medical websites, Teachers	Yes	Yes	Yes	Yes	Yes	Yes	Yes
Participant 63	1 / 3	18	M. Ospanov university	Female	General medicine	2nd year	City	No	Rash	I don't know	Social media, Teachers	I don't know	Yes	No	I don't know	Yes	Yes	Yes
Participant 64	3 / 3	19	M. Ospanov university	Female	General medicine	2nd year	Village	Yes	Rash	Yes	Social media, Friends, Television, Teachers	Yes	Yes	Yes	Yes	Yes	Yes	Yes
Participant 65	3 / 3	19	M. Ospanov university	Female	General medicine	2nd year	City	Yes	Rash	Yes	Medical websites, Teachers	Yes	Yes	I don't know	Yes	Yes	Yes	Yes
Participant 66	3 / 3	20	M. Ospanov university	Female	General medicine	2nd year	City	Yes	Rash	Yes	Medical websites	Yes	Yes	Yes	Yes	Yes	Yes	Yes
Participant 67	3 / 3	18	M. Ospanov university	Female	General medicine	2nd year	City	Yes	Rash	Yes	Social media	Yes	Yes	I don't know	I don't know	Yes	Yes	Yes
Participant 68	3 / 3	18	M. Ospanov university	Female	General medicine	2nd year	City	Yes	Rash	Yes	Social media, Medical websites, Teachers	Yes	Yes	I don't know	Yes	Yes	Yes	Yes
Participant 69	3 / 3	19	M. Ospanov university	Male	General medicine	2nd year	Village	Yes	Rash	Yes	Medical websites, Teachers	Yes	Yes	Yes	I don't know	Yes	Yes	I don't know
Participant 70	1 / 3	18	M. Ospanov university	Male	General medicine	2nd year	Village	No	I don't know	Yes	Teachers	Yes	Yes	No	No	Yes	Yes	Yes
Participant 71	3 / 3	19	M. Ospanov university	Female	General medicine	2nd year	Village	Yes	Rash	Yes	Social media, Medical websites, Teachers	Yes	Yes	Yes	Yes	Yes	Yes	Yes
Participant 72	2 / 3	19	M. Ospanov university	Male	General medicine	2nd year	Village	Yes	Rash	I don't know	Social media	Yes	Yes	I don't know	Yes	Yes	Yes	Yes
Participant 73	3 / 3	19	M. Ospanov university	Female	General medicine	2nd year	City	Yes	Rash	Yes	Medical websites	Yes	Yes	Yes	Yes	Yes	Yes	Yes
Participant 74	1 / 3	19	M. Ospanov university	Male	General medicine	2nd year	Village	Yes	I don't know	I don't know	Social media, Medical websites, Teachers	I don't know	I don't know	I don't know	I don't know	Yes	I don't know	I don't know
Participant 75	3 / 3	19	M. Ospanov university	Male	General medicine	2nd year	City	Yes	Rash	Yes	Medical websites	Yes	Yes	Yes	Yes	Yes	Yes	Yes
Participant 76	2 / 3	24	M. Ospanov university	Female	General medicine	2nd year	City	Yes	Rash	I don't know	Social media, Medical websites, Teachers	I don't know	Yes	Yes	I don't know	Yes	Yes	Yes
Participant 77	1 / 3	18	M. Ospanov university	Female	Pediatrics	2nd year	City	No	I don't know	Yes	Social media, Television	I don't know	Yes	I don't know	I don't know	Yes	Yes	Yes
Participant 78	0 / 3	18	M. Ospanov university	Female	Pediatrics	2nd year	City	No	I don't know	I don't know	Social media, Television, Medical websites	I don't know	Yes	I don't know	I don't know	Yes	Yes	Yes
Participant 79	2 / 3	18	M. Ospanov university	Male	Pediatrics	2nd year	Village	Yes	Rash	I don't know	Social media, Medical websites	Yes	Yes	I don't know	Yes	Yes	Yes	Yes
Participant 80	2 / 3	18	M. Ospanov university	Female	Pediatrics	2nd year	City	Yes	Rash	I don't know	Social media, Medical websites, Teachers	Yes	I don't know	No	Yes	Yes	Yes	Yes
Participant 81	2 / 3	18	M. Ospanov university	Female	Pediatrics	2nd year	City	Yes	Rash	I don't know	Social media, Medical websites	Yes	Yes	I don't know	I don't know	Yes	Yes	Yes
Participant 82	0 / 3	18	M. Ospanov university	Female	Pediatrics	2nd year	City	No	I don't know	I don't know	Social media, Medical websites, Teachers	No	Yes	No	Yes	Yes	No	I don't know
Participant 83	0 / 3	19	M. Ospanov university	Female	Pediatrics	2nd year	City	No	I don't know	I don't know	Social media, Medical websites, Teachers	No	Yes	No	Yes	Yes	No	I don't know
Participant 84	3 / 3	19	M. Ospanov university	Male	Pediatrics	2nd year	Village	Yes	Rash	Yes	Social media, Medical websites, Teachers	Yes	Yes	Yes	No	Yes	Yes	Yes
Participant 85	3 / 3	19	M. Ospanov university	Male	Pediatrics	2nd year	Village	Yes	Rash	Yes	Social media, Friends, Television, Medical websites, Teachers	Yes	Yes	Yes	Yes	Yes	Yes	Yes
Participant 86	3 / 3	19	M. Ospanov university	Male	Pediatrics	2nd year	Village	Yes	Rash	Yes	Social media, Medical websites, Teachers	I don't know	Yes	Yes	I don't know	Yes	Yes	Yes
Participant 87	1 / 3	19	M. Ospanov university	Female	Pediatrics	2nd year	City		I don't know	Yes	Social media, Medical websites	Yes	Yes	Yes	Yes	Yes	Yes	Yes
Participant 88	3 / 3	18	M. Ospanov university	Female	Pediatrics	2nd year	Village	Yes	Rash	Yes	Medical websites	Yes	Yes	No	Yes	Yes	Yes	Yes
Participant 89	2 / 3	19	M. Ospanov university	Female	Pediatrics	2nd year	City	Yes	Rash	I don't know	Social media	Yes	Yes	Yes	Yes	Yes	Yes	Yes
Participant 90	0 / 3	18	M. Ospanov university	Female	Pediatrics	2nd year	Village	No	I don't know	I don't know	Social media, Medical websites, Teachers	I don't know	I don't know	I don't know	I don't know	Yes	Yes	Yes
Participant 91	3 / 3	18	M. Ospanov university	Male	Pediatrics	2nd year	City	Yes	Rash	Yes	Social media, Medical websites, Teachers	Yes	Yes	Yes	Yes	Yes	Yes	Yes
Participant 92	2 / 3	18	M. Ospanov university	Female	Pediatrics	2nd year	City	Yes	Headache	Yes	Medical websites	Yes	Yes	Yes	I don't know	Yes	Yes	Yes
Participant 93	3 / 3	23	M. Ospanov university	Female	Pediatrics	2nd year	City	Yes	Rash	Yes	Social media, Television, Medical websites, Teachers	Yes	Yes	I don't know	Yes	Yes	Yes	Yes
Participant 94	3 / 3	18	M. Ospanov university	Male	Pediatrics	2nd year	City	Yes	Rash	Yes	Social media	Yes	Yes	Yes	Yes	Yes	Yes	Yes
Participant 95	3 / 3	18	M. Ospanov university	Female	Pediatrics	2nd year	City	Yes	Rash	Yes	Social media, Medical websites, Teachers	Yes	Yes	Yes	Yes	Yes	Yes	Yes
Participant 96	3 / 3	19	M. Ospanov university	Female	Pediatrics	2nd year	Village	Yes	Rash	Yes	Social media, Friends, Medical websites, Teachers	Yes	Yes	Yes	Yes	Yes	Yes	Yes
Participant 97	3 / 3	19	M. Ospanov university	Female	Pediatrics	2nd year	City	Yes	Rash	Yes	Medical websites	Yes	Yes	Yes	Yes	Yes	Yes	Yes
Participant 98	3 / 3	21	M. Ospanov university	Female	Pediatrics	2nd year	City	Yes	Rash	Yes	Social media, Medical websites	Yes	Yes	No	No	Yes	No	Yes
Participant 99	3 / 3	18	M. Ospanov university	Female	Pediatrics	2nd year	City	Yes	Rash	Yes	Social media, Medical websites, Teachers	Yes	Yes	I don't know	I don't know	Yes	Yes	Yes
Participant 100	3 / 3	19	M. Ospanov university	Female	Pediatrics	2nd year	City	Yes	Rash	Yes	Social media, Television, Medical websites	Yes	Yes	I don't know	Yes	Yes	Yes	Yes
Participant 101	1 / 3	20	K. Zhubanov university	Female	Design	3rd year	Village	Yes	I don't know	I don't know	Friends	I don't know	I don't know	I don't know	I don't know	I don't know	I don't know	No
Participant 102	0 / 3	23	K. Zhubanov university	Male	Humanities	3rd year	Village	No	I don't know	I don't know	Medical websites	I don't know	I don't know	I don't know	I don't know	I don't know	I don't know	I don't know
Participant 103	0 / 3	18	K. Zhubanov university	Male	Humanities	1st year	Village	No	I don't know	I don't know	Social media	I don't know	Yes	I don't know	I don't know	I don't know	I don't know	Yes
Participant 104	0 / 3	17	K. Zhubanov university	Female	Humanities	1st year	City	No	I don't know	I don't know	Social media, Medical websites	I don't know	I don't know	I don't know	Yes	Yes	Yes	Yes
Participant 105	0 / 3	18	K. Zhubanov university	Female	Humanities	1st year	City	No	I don't know	I don't know	Teachers	Yes	I don't know	I don't know	I don't know	Yes	No	Yes
Participant 106	2 / 3	18	K. Zhubanov university	Female	Humanities	1st year	Village	Yes	Rash	I don't know	Social media, Friends	Yes	Yes	I don't know	Yes	Yes	Yes	Yes
Participant 107	1 / 3	18	K. Zhubanov university	Female	Humanities	1st year	City	No	I don't know	Yes	Social media	I don't know	Yes	I don't know	Yes	Yes	Yes	Yes
Participant 108	0 / 3	18	K. Zhubanov university	Female	Humanities	1st year	City	No	I don't know	I don't know	Social media, Medical websites	Yes	Yes	Yes	I don't know	Yes	Yes	Yes
Participant 109	2 / 3	18	K. Zhubanov university	Female	Humanities	1st year	City	Yes	Rash	I don't know	Social media, Medical websites	Yes	Yes	Yes	Yes	Yes	Yes	Yes
Participant 110	2 / 3	17	K. Zhubanov university	Female	Humanities	1st year	City	Yes	Diarrhea	Yes	Social media, Television	Yes	Yes	No	Yes	Yes	Yes	Yes
Participant 111	0 / 3	17	K. Zhubanov university	Male	Humanities	1st year	City	No	I don't know	I don't know	Social media	Yes	I don't know	Yes	Yes	Yes	No	Yes
Participant 112	2 / 3	18	K. Zhubanov university	Female	Humanities	1st year	City	Yes	Rash	I don't know	Social media, Medical websites	I don't know	Yes	I don't know	I don't know	Yes	Yes	Yes
Participant 113	0 / 3	18	K. Zhubanov university	Female	Humanities	1st year	City	No	I don't know	I don't know	Medical websites	Yes	Yes	I don't know	Yes	Yes	Yes	Yes
Participant 114	0 / 3	18	K. Zhubanov university	Male	Humanities	1st year	City	No	I don't know	I don't know	Medical websites	Yes	Yes	No	Yes	Yes	Yes	Yes
Participant 115	0 / 3	18	K. Zhubanov university	Male	Humanities	1st year	City	No	I don't know	I don't know	Social media	I don't know	Yes	I don't know	I don't know	Yes	Yes	Yes
Participant 116	0 / 3	17	K. Zhubanov university	Female	Humanities	1st year	City	No	Headache	I don't know	Social media	Yes	Yes	I don't know	Yes	Yes	I don't know	I don't know
Participant 117	0 / 3	17	K. Zhubanov university	Female	Humanities	1st year	City		I don't know	I don't know	Social media	I don't know	I don't know	I don't know	I don't know	Yes	No	Yes
Participant 118	3 / 3	18	K. Zhubanov university	Female	Humanities	1st year	City	Yes	Rash	Yes	Social media, Medical websites	Yes	Yes	Yes	Yes	Yes	Yes	Yes
Participant 119	2 / 3	17	K. Zhubanov university	Female	Humanities	1st year	Village	Yes	Rash	I don't know	Social media, Medical websites	Yes	Yes	I don't know	Yes	Yes	Yes	Yes
Participant 120	0 / 3	18	K. Zhubanov university	Female	Humanities	1st year	City	No	I don't know	I don't know	Medical websites	Yes	No	I don't know	I don't know	Yes	Yes	Yes
Participant 121	0 / 3	18	K. Zhubanov university	Female	Humanities	1st year	City	No	I don't know	I don't know	Social media, Television, Medical websites	Yes	Yes	I don't know	Yes	Yes	Yes	Yes
Participant 122	0 / 3	18	K. Zhubanov university	Male	Humanities	1st year	City	No	I don't know	I don't know	Teachers	I don't know	I don't know	I don't know	I don't know	I don't know	I don't know	Yes
Participant 123	3 / 3	18	K. Zhubanov university	Female	Humanities	1st year	City	Yes	Rash	Yes	Social media, Medical websites	Yes	Yes	I don't know	Yes	Yes	Yes	Yes
Participant 124	0 / 3	18	K. Zhubanov university	Female	Humanities	1st year	City	No	I don't know	I don't know	Social media, Medical websites	Yes	Yes	No	No	Yes	Yes	Yes
Participant 125	2 / 3	17	K. Zhubanov university	Female	Humanities	1st year	City	Yes	Rash	I don't know	Social media, Medical websites	Yes	Yes	I don't know	Yes	No	Yes	Yes
Participant 126	2 / 3	18	K. Zhubanov university	Female	Humanities	1st year	City	Yes	I don't know	Yes	Social media, Medical websites, Teachers	Yes	Yes	Yes	Yes	Yes	Yes	Yes
Participant 127	1 / 3	20	K. Zhubanov university	Female	Humanities	4th year	City	Yes	I don't know	I don't know	Teachers	Yes	Yes	No	Yes	Yes	No	No
Participant 128	0 / 3	21	K. Zhubanov university	Female	Humanities	4th year	Village	No	I don't know	I don't know	Social media	No	I don't know	No	I don't know	Yes	No	Yes
Participant 129	0 / 3	21	K. Zhubanov university	Female	Humanities	4th year	City	No	I don't know	I don't know	Social media, Medical websites	I don't know	I don't know	Yes	I don't know	Yes	No	Yes
Participant 130	1 / 3	20	K. Zhubanov university	Female	Humanities	4th year	City	Yes	I don't know	I don't know	Social media	Yes	Yes	I don't know	Yes	Yes	No	Yes
Participant 131	0 / 3	18	K. Zhubanov university	Female	Humanities	2nd year	City	No	I don't know	I don't know	Teachers	I don't know	Yes	No	I don't know	Yes	I don't know	Yes
Participant 132	1 / 3	19	K. Zhubanov university	Female	Humanities	2nd year	City	No	I don't know	Yes	Social media, Teachers	Yes	Yes	I don't know	I don't know	Yes	Yes	Yes
Participant 133	0 / 3	19	K. Zhubanov university	Female	Humanities	2nd year	City	No	I don't know	I don't know	Social media, Medical websites	I don't know	I don't know	I don't know	I don't know	I don't know	I don't know	I don't know
Participant 134	0 / 3	18	K. Zhubanov university	Female	Humanities	2nd year	City	No	I don't know	I don't know	Medical websites	Yes	I don't know	Yes	I don't know	Yes	Yes	Yes
Participant 135	0 / 3	18	K. Zhubanov university	Female	Humanities	2nd year	City	No	I don't know	I don't know	Medical websites	I don't know	I don't know	I don't know	I don't know	I don't know	I don't know	No
Participant 136	1 / 3	18	K. Zhubanov university	Female	Humanities	2nd year	City	No	Rash	I don't know	Social media	I don't know	Yes	No	I don't know	Yes	No	Yes
Participant 137	1 / 3	19	K. Zhubanov university	Female	Humanities	2nd year	City	Yes	I don't know	I don't know	Social media, Friends, Television, Medical websites, Teachers	I don't know	I don't know	I don't know	I don't know	Yes	Yes	Yes
Participant 138	2 / 3	19	K. Zhubanov university	Female	Humanities	2nd year	City	Yes	Rash	I don't know	Social media	I don't know	Yes	No	I don't know	Yes	No	Yes
Participant 139	1 / 3	17	K. Zhubanov university	Female	Humanities	2nd year	City	No	Rash	I don't know	Social media	Yes	Yes	No	I don't know	Yes	Yes	No
Participant 140	0 / 3	18	K. Zhubanov university	Female	Humanities	2nd year	City	No	I don't know	I don't know	Social media	I don't know	I don't know	I don't know	I don't know	I don't know	I don't know	Yes
Participant 141	2 / 3	18	K. Zhubanov university	Female	Humanities	2nd year	City	Yes	Rash	No	Social media	Yes	Yes	No	I don't know	Yes	Yes	No
Participant 142	0 / 3	18	K. Zhubanov university	Female	Humanities	2nd year	City	No	I don't know	No	Medical websites	I don't know	I don't know	I don't know	I don't know	I don't know	I don't know	Yes
Participant 143	0 / 3	18	K. Zhubanov university	Female	Humanities	2nd year	City	No	I don't know	I don't know	Social media, Teachers	Yes	Yes	I don't know	Yes	Yes	Yes	Yes
Participant 144	2 / 3	18	K. Zhubanov university	Female	Humanities	2nd year	City	Yes	Diarrhea	Yes	Social media	Yes	Yes	Yes	Yes	Yes	Yes	Yes
Participant 145	3 / 3	19	K. Zhubanov university	Male	Humanities	2nd year	City	Yes	Rash	Yes	Social media, Television, Medical websites	Yes	Yes	Yes	Yes	Yes	Yes	Yes
Participant 146	2 / 3	19	K. Zhubanov university	Female	Humanities	2nd year	City	Yes	Rash	I don't know	Social media, Friends, Teachers	Yes	Yes	I don't know	Yes	Yes	Yes	Yes
Participant 147	3 / 3	19	K. Zhubanov university	Female	Humanities	2nd year	City	Yes	Rash	Yes	Social media, Medical websites	Yes	Yes	Yes	Yes	Yes	Yes	Yes
Participant 148	2 / 3	18	K. Zhubanov university	Male	Humanities	2nd year	Village	Yes	I don't know	Yes	Social media	Yes	Yes	No	Yes	Yes	No	Yes
Participant 149	1 / 3	18	K. Zhubanov university	Female	Humanities	2nd year	City	No	Rash	No	Social media	Yes	Yes	No	I don't know	Yes	No	Yes
Participant 150	3 / 3	18	K. Zhubanov university	Female	Humanities	2nd year	City	Yes	Rash	Yes	Social media	Yes	Yes	No	Yes	Yes	Yes	Yes
Participant 151	0 / 3	18	K. Zhubanov university	Female	Humanities	2nd year	City	No	I don't know	I don't know	Social media, Medical websites	I don't know	I don't know	I don't know	I don't know	Yes	No	Yes
Participant 152	0 / 3	19	K. Zhubanov university	Male	Humanities	2nd year	City	No	I don't know	I don't know	Social media, Medical websites	Yes	Yes	I don't know	I don't know	Yes	I don't know	Yes
Participant 153	2 / 3	19	K. Zhubanov university	Female	Humanities	2nd year	City	Yes	I don't know	Yes	Medical websites	Yes	Yes	I don't know	Yes	Yes	Yes	Yes
Participant 154	2 / 3	18	K. Zhubanov university	Female	Humanities	2nd year	Village	Yes	Rash	I don't know	Social media, Friends	I don't know	Yes	I don't know	I don't know	Yes	Yes	Yes
Participant 155	0 / 3	19	K. Zhubanov university	Female	Humanities	2nd year	City	No	I don't know	I don't know	Social media	I don't know	I don't know	I don't know	I don't know	I don't know	I don't know	I don't know
Participant 156	2 / 3	18	K. Zhubanov university	Female	Humanities	2nd year	City	No	Rash	Yes	Social media, Medical websites	Yes	Yes	Yes	Yes	Yes	Yes	Yes
Participant 157	3 / 3	19	K. Zhubanov university	Female	Humanities	2nd year	City	Yes	Rash	Yes	Social media, Friends	Yes	Yes	Yes	Yes	Yes	Yes	Yes
Participant 158	2 / 3	18	K. Zhubanov university	Female	Humanities	2nd year	City	No	Rash	Yes	Social media, Friends	Yes	Yes	Yes	Yes	Yes	Yes	Yes
Participant 159	0 / 3	19	K. Zhubanov university	Female	Humanities	2nd year	City	No	I don't know	I don't know	Social media	I don't know	I don't know	I don't know	I don't know	I don't know	I don't know	I don't know
Participant 160	0 / 3	19	K. Zhubanov university	Female	Humanities	2nd year	City	No	I don't know	I don't know	Social media, Friends, Teachers	Yes	Yes	Yes	I don't know	Yes	I don't know	Yes
Participant 161	0 / 3	19	K. Zhubanov university	Female	Humanities	2nd year	City	No	I don't know	I don't know	Social media	I don't know	I don't know	I don't know	I don't know	I don't know	I don't know	I don't know
Participant 162	1 / 3	19	K. Zhubanov university	Female	Humanities	2nd year	City	Yes	Headache	No	Social media, Friends, Television, Medical websites	Yes	Yes	No	Yes	Yes	Yes	Yes
Participant 163	0 / 3	18	K. Zhubanov university	Male	Humanities	2nd year	City	No	I don't know	I don't know	Social media	Yes	Yes	No	Yes	Yes	I don't know	Yes
Participant 164	3 / 3	20	K. Zhubanov university	Female	Humanities	3rd year	City	Yes	Rash	Yes	Social media, Medical websites	Yes	Yes	No	Yes	Yes	Yes	Yes
Participant 165	0 / 3	18	K. Zhubanov university	Female	Humanities	2nd year	City	No	I don't know	I don't know	Social media	I don't know	Yes	I don't know	I don't know	I don't know	I don't know	Yes
Participant 166	1 / 3	18	K. Zhubanov university	Female	Humanities	2nd year	City	Yes	I don't know	I don't know	Social media, Television	I don't know	Yes	I don't know	I don't know	No	I don't know	Yes
Participant 167	1 / 3	18	K. Zhubanov university	Female	Humanities	1st year	City	Yes	I don't know	I don't know	Social media, Teachers	I don't know	I don't know	I don't know	I don't know	I don't know	I don't know	I don't know
Participant 168	3 / 3	18	K. Zhubanov university	Female	Humanities	1st year	Village	Yes	Rash	Yes	Social media, Friends, Television, Medical websites	Yes	Yes	I don't know	Yes	Yes	Yes	Yes
Participant 169	2 / 3	19	K. Zhubanov university	Female	Humanities	3rd year	City	Yes	Rash	I don't know	Social media, Medical websites	I don't know	Yes	I don't know	Yes	Yes	Yes	Yes
Participant 170	0 / 3	18	K. Zhubanov university	Female	Humanities	2nd year	City	No	I don't know	I don't know	Social media, Teachers	Yes	Yes	No	I don't know	Yes	Yes	Yes
Participant 171	3 / 3	18	K. Zhubanov university	Female	Humanities	2nd year	Village	Yes	Rash	Yes	Social media, Medical websites	No	Yes	No	I don't know	Yes	No	Yes
Participant 172	1 / 3	19	K. Zhubanov university	Female	Humanities	2nd year	Village	Yes	Headache	I don't know	Social media, Friends, Medical websites	Yes	Yes	I don't know	Yes	Yes	Yes	Yes
Participant 173	2 / 3	20	K. Zhubanov university	Female	Humanities	3rd year	City	Yes	Rash	I don't know	Social media, Medical websites, Teachers	Yes	Yes	I don't know	Yes	Yes	No	Yes
Participant 174	1 / 3	19	K. Zhubanov university	Female	Humanities	3rd year	City	No	I don't know	Yes	Social media, Medical websites, Teachers	Yes	Yes	I don't know	I don't know	Yes	Yes	Yes
Participant 175	0 / 3	19	K. Zhubanov university	Female	Humanities	2nd year	City	No	I don't know	I don't know	Social media	Yes	Yes	Yes	I don't know	Yes	Yes	Yes
Participant 176	1 / 3	19	K. Zhubanov university	Female	Humanities	2nd year	City	No	I don't know	Yes	Social media	I don't know	Yes	No	Yes	Yes	Yes	Yes
Participant 177	0 / 3	18	K. Zhubanov university	Female	Pedagogy	2nd year	City	No	I don't know	I don't know	Social media	I don't know	Yes	No	No	Yes	Yes	Yes
Participant 178	2 / 3	18	K. Zhubanov university	Female	Pedagogy	2nd year	City	Yes	Rash	No	Social media, Friends, Medical websites	Yes	Yes	I don't know	I don't know	Yes	Yes	Yes
Participant 179	0 / 3	19	K. Zhubanov university	Female	Humanities	3rd year	City	No	I don't know	I don't know	Social media	Yes	Yes	I don't know	Yes	Yes	Yes	Yes
Participant 180	2 / 3	18	K. Zhubanov university	Female	Pedagogy	2nd year	Village	Yes	Rash	No	Friends	No	No	Yes	No	Yes	No	I don't know
Participant 181	2 / 3	18	K. Zhubanov university	Female	Pedagogy	2nd year	Village	Yes	Rash	I don't know	Social media, Television, Medical websites	Yes	Yes	Yes	Yes	Yes	Yes	Yes
Participant 182	0 / 3	18	K. Zhubanov university	Female	Pedagogy	2nd year	City	No	I don't know	I don't know	Teachers	I don't know	I don't know	I don't know	I don't know	I don't know	I don't know	I don't know
Participant 183	0 / 3	18	K. Zhubanov university	Female	Pedagogy	2nd year	City	No	I don't know	I don't know	Social media	I don't know	Yes	Yes	I don't know	Yes	I don't know	Yes
Participant 184	2 / 3	18	K. Zhubanov university	Female	Pedagogy	2nd year	Village	Yes	Rash	I don't know	Social media	Yes	Yes	I don't know	Yes	Yes	Yes	Yes
Participant 185	3 / 3	19	K. Zhubanov university	Female	Pedagogy	2nd year	City	Yes	Rash	Yes	Social media	I don't know	I don't know	No	I don't know	Yes	Yes	Yes
Participant 186	0 / 3	20	K. Zhubanov university	Female	Pedagogy	2nd year	City	No	I don't know	I don't know	Social media, Medical websites	I don't know	Yes	No	I don't know	Yes	Yes	Yes
Participant 187	2 / 3	18	K. Zhubanov university	Female	Pedagogy	1st year	District	Yes	Rash	I don't know	Medical websites	Yes	Yes	No	Yes	Yes	Yes	Yes
Participant 188	1 / 3	19	K. Zhubanov university	Female	Pedagogy	2nd year	City	No	I don't know	Yes	Medical websites	Yes	Yes	Yes	Yes	Yes	Yes	Yes
Participant 189	0 / 3	17	K. Zhubanov university	Female	psychology	1st year	City	No	I don't know	I don't know	Social media, Medical websites, Teachers	I don't know	Yes	I don't know	I don't know	Yes	Yes	Yes
Participant 190	0 / 3	18	K. Zhubanov university	Female	Pedagogy	2nd year	Village	No	I don't know	I don't know	Social media, Teachers	I don't know	I don't know	I don't know	I don't know	Yes	Yes	Yes
Participant 191	0 / 3	17	K. Zhubanov university	Female	Pedagogy	1st year	City	No	I don't know	I don't know	Friends, Teachers	Yes	Yes	I don't know	I don't know	Yes	I don't know	Yes
Participant 192	0 / 3	18	K. Zhubanov university	Female	Pedagogy	1st year	Village	No	I don't know	I don't know	Social media	I don't know	Yes	No	No	Yes	Yes	Yes
Participant 193	1 / 3	17	K. Zhubanov university	Female	Pedagogy	1st year	City	No	I don't know	Yes	Social media, Teachers	Yes	Yes	Yes	Yes	Yes	Yes	Yes
Participant 194	0 / 3	18	K. Zhubanov university	Female	psychology	1st year	City	No	I don't know	I don't know	Social media	I don't know	I don't know	Yes	I don't know	Yes	I don't know	No
Participant 195	0 / 3	17	K. Zhubanov university	Female	Pedagogy	1st year	Village	No	I don't know	I don't know	Social media, Friends, Teachers	I don't know	I don't know	I don't know	I don't know	I don't know	I don't know	I don't know
Participant 196	0 / 3	17	K. Zhubanov university	Female	Pedagogy	1st year	City	No	I don't know	I don't know	Teachers	Yes	Yes	Yes	Yes	Yes	Yes	I don't know
Participant 197	2 / 3	17	K. Zhubanov university	Female	Pedagogy	1st year	City	Yes	Rash	I don't know	Social media, Medical websites	Yes	Yes	I don't know	I don't know	Yes	Yes	Yes
Participant 198	0 / 3	19	K. Zhubanov university	Female	Pedagogy	1st year	Village	No	I don't know	I don't know	Social media, Medical websites	Yes	Yes	Yes	I don't know	Yes	Yes	Yes
Participant 199	2 / 3	17	K. Zhubanov university	Female	Humanities	1st year	City	No	Rash	Yes	Social media, Medical websites, Teachers	I don't know	I don't know	I don't know	I don't know	Yes	Yes	Yes
Participant 200	0 / 3	17	K. Zhubanov university	Female	Humanities	1st year	City	No	I don't know	I don't know	Social media, Medical websites, Teachers	Yes	Yes	Yes	I don't know	Yes	Yes	Yes
Participant 201	3 / 3	20	K. Zhubanov university	Female	Humanities	3rd year	City	Yes	Rash	Yes	Social media	Yes	Yes	Yes	Yes	Yes	Yes	Yes
Participant 202	0 / 3	18	K. Zhubanov university	Female	Humanities	1st year	City	No	I don't know	I don't know	Social media, Medical websites	Yes	Yes	I don't know	Yes	Yes	Yes	Yes
Participant 203	2 / 3	18	K. Zhubanov university	Female	Humanities	1st year	City	No	Rash	Yes	Medical websites	Yes	Yes	No	I don't know	Yes	I don't know	I don't know
Participant 204	2 / 3	18	K. Zhubanov university	Female	Humanities	1st year	City	No	Rash	Yes	Social media	Yes	Yes	I don't know	I don't know	Yes	I don't know	Yes
Participant 205	2 / 3	18	K. Zhubanov university	Female	Humanities	1st year	City	Yes	Rash	No	Medical websites, Teachers	Yes	Yes	Yes	No	Yes	Yes	Yes
Participant 206	3 / 3	18	K. Zhubanov university	Male	Humanities	1st year	City	Yes	Rash	Yes	Social media, Television, Medical websites	Yes	Yes	I don't know	I don't know	Yes	Yes	Yes
Participant 207	2 / 3	17	K. Zhubanov university	Female	Humanities	1st year	City	Yes	Diarrhea	Yes	Social media	Yes	Yes	Yes	Yes	Yes	Yes	Yes
Participant 208	0 / 3	18	K. Zhubanov university	Female	Pedagogy	2nd year	City	No	I don't know	I don't know	Social media	I don't know	I don't know	I don't know	I don't know	Yes	I don't know	Yes
Participant 209	0 / 3	18	K. Zhubanov university	Female	Pedagogy	1st year	Village	No	I don't know	I don't know	Social media, Teachers	I don't know	I don't know	I don't know	I don't know	Yes	No	Yes
Participant 210	0 / 3	17	K. Zhubanov university	Female	Humanities	1st year	City	No	I don't know	I don't know	Medical websites	Yes	Yes	I don't know	Yes	Yes	I don't know	Yes
Participant 211	0 / 3	18	K. Zhubanov university	Male	Humanities	1st year	City	No	I don't know	I don't know	Medical websites, Teachers	Yes	Yes	I don't know	I don't know	Yes	Yes	Yes
Participant 212	0 / 3	17	K. Zhubanov university	Female	Humanities	1st year	City	No	I don't know	I don't know	Social media	I don't know	I don't know	I don't know	I don't know	I don't know	I don't know	I don't know
Participant 213	0 / 3	17	K. Zhubanov university	Female	Humanities	1st year	City	No	I don't know	I don't know	Social media, Medical websites, Teachers	Yes	No	Yes	No	No	No	I don't know
Participant 214	3 / 3	18	K. Zhubanov university	Female	Humanities	1st year	City	Yes	Rash	Yes	Social media, Medical websites, Teachers	Yes	Yes	Yes	Yes	Yes	Yes	Yes
Participant 215	2 / 3	18	K. Zhubanov university	Female	Humanities	1st year, 2nd year	City		Rash	Yes	Social media, Medical websites	Yes	Yes	I don't know	I don't know	Yes	Yes	Yes
Participant 216	1 / 3	17	K. Zhubanov university	Female	Humanities	1st year	City	No	Rash	I don't know	Medical websites, Teachers	Yes	Yes	I don't know	Yes	Yes	I don't know	Yes
Participant 217	3 / 3	18	K. Zhubanov university	Female	Humanities	1st year	City	Yes	Rash	Yes	Social media, Television, Medical websites, Teachers	Yes	Yes	Yes	Yes	Yes	Yes	Yes
Participant 218	1 / 3	18	K. Zhubanov university	Female	Humanities	1st year	City	No	Rash	I don't know	Social media	Yes	Yes	I don't know	Yes	Yes	Yes	Yes
Participant 219	2 / 3	18	K. Zhubanov university	Female	Humanities	1st year	City	Yes	Rash	I don't know	Social media	Yes	Yes	I don't know	Yes	Yes	Yes	Yes
Participant 220	2 / 3	18	K. Zhubanov university	Male	biotechnology	4th year	City	Yes	Rash	I don't know	Social media, Friends, Television, Medical websites, Teachers	Yes	Yes	Yes	I don't know	Yes	Yes	Yes
Participant 221	3 / 3	17	K. Zhubanov university	Female	Humanities	1st year	City	Yes	Rash	Yes	Social media, Medical websites, Teachers	Yes	Yes	I don't know	Yes	Yes	Yes	Yes
Participant 222	3 / 3	17	K. Zhubanov university	Male	Humanities	1st year	City	Yes	Rash	Yes	Social media, Television, Medical websites	I don't know	Yes	No	I don't know	Yes	Yes	Yes
Participant 223	2 / 3	18	K. Zhubanov university	Female	Humanities	1st year	City	Yes	Headache	Yes	Social media, Medical websites	Yes	Yes	I don't know	Yes	Yes	Yes	Yes
Participant 224	0 / 3	18	K. Zhubanov university	Female	Pedagogy	1st year	City	No	I don't know	I don't know	Social media, Teachers	Yes	Yes	I don't know	I don't know	Yes	Yes	Yes
Participant 225	2 / 3	18	K. Zhubanov university	Female	Humanities	2nd year	City	Yes	I don't know	Yes	Television	Yes	Yes	No	Yes	Yes	Yes	Yes
Participant 226	0 / 3	19	K. Zhubanov university	Female	Humanities	2nd year	Village	No	I don't know	I don't know	Social media, Friends	Yes	Yes	Yes	Yes	Yes	Yes	Yes
Participant 227	0 / 3	19	K. Zhubanov university	Female	Humanities	2nd year	City	No	I don't know	I don't know	Medical websites	Yes	Yes	No	I don't know	I don't know	I don't know	I don't know
Participant 228	0 / 3	18	K. Zhubanov university	Female	Humanities	2nd year	Village	No	I don't know	I don't know	Medical websites	I don't know	Yes	I don't know	I don't know	Yes	Yes	Yes
Participant 229	1 / 3	18	K. Zhubanov university	Female	Humanities	2nd year	City	No	I don't know	Yes	Social media, Television, Medical websites	Yes	Yes	Yes	I don't know	Yes	Yes	Yes
Participant 230	0 / 3	19	K. Zhubanov university	Female	Humanities	2nd year	City	No	I don't know	I don't know	Social media, Medical websites	I don't know	I don't know	I don't know	I don't know	Yes	Yes	Yes
Participant 231	0 / 3	18	K. Zhubanov university	Female	Humanities	2nd year	City	No	Diarrhea	I don't know	Social media, Medical websites	Yes	I don't know	I don't know	I don't know	I don't know	I don't know	Yes
Participant 232	1 / 3	18	K. Zhubanov university	Female	prof. creativity	1st year	City	No	I don't know	Yes	Television	Yes	I don't know	I don't know	I don't know	I don't know	I don't know	Yes
Participant 233	0 / 3	19	K. Zhubanov university	Female	Humanities	2nd year	Village	No	I don't know	I don't know	Social media, Medical websites	Yes	Yes	I don't know	Yes	Yes	Yes	Yes
Participant 234	2 / 3	18	K. Zhubanov university	Female	Humanities	2nd year	City	Yes	Rash	I don't know	Medical websites	Yes	Yes	Yes	Yes	Yes	No	Yes
Participant 235	2 / 3	19	K. Zhubanov university	Female	Humanities	2nd year	City	Yes	I don't know	Yes	Social media, Medical websites	Yes	Yes	Yes	Yes	Yes	No	Yes
Participant 236	3 / 3	19	K. Zhubanov university	Female	Humanities	2nd year	Village	Yes	Rash	Yes	Social media, Television	I don't know	Yes	I don't know	Yes	Yes	Yes	Yes
Participant 237	2 / 3	19	K. Zhubanov university	Female	Humanities	2nd year	City	Yes	Rash	I don't know	Social media	Yes	Yes	I don't know	I don't know	Yes	I don't know	Yes
Participant 238	0 / 3	17	K. Zhubanov university	Female	prof. creativity	1st year	Village	No	I don't know	I don't know	Social media	I don't know	I don't know	Yes	I don't know	Yes	I don't know	Yes
Participant 239	2 / 3	21	K. Zhubanov university	Male	Humanities	1st year	City	Yes	Rash	I don't know	Social media	Yes	No	I don't know	I don't know	Yes	No	Yes
Participant 240	0 / 3	18	K. Zhubanov university	Female	Humanities	2nd year	City	No	I don't know	I don't know	Social media, Medical websites, Teachers	I don't know	Yes	I don't know	I don't know	Yes	Yes	Yes
Participant 241	0 / 3	18	K. Zhubanov university	Female	prof. creativity	1st year	City	No	I don't know	I don't know	Social media	No	No	I don't know	I don't know	Yes	No	Yes
Participant 242	1 / 3	18	K. Zhubanov university	Male	prof. creativity	1st year	City	No	I don't know	Yes	Social media	I don't know	Yes	I don't know	I don't know	Yes	Yes	Yes
Participant 243	2 / 3	19	K. Zhubanov university	Male	Humanities	2nd year	City	Yes	Rash	I don't know	Social media, Friends	Yes	Yes	I don't know	I don't know	Yes	No	No
Participant 244	0 / 3	18	K. Zhubanov university	Female	prof. creativity	1st year	Village	No	I don't know	I don't know	Social media, Medical websites	I don't know	Yes	I don't know	I don't know	Yes	Yes	Yes
Participant 245	0 / 3	18	K. Zhubanov university	Male	prof. creativity	1st year	City	No	I don't know	I don't know	Teachers	I don't know	I don't know	I don't know	I don't know	I don't know	I don't know	I don't know
Participant 246	1 / 3	18	K. Zhubanov university	Female	prof. creativity	1st year	City	No	I don't know	Yes	Social media	I don't know	No	No	I don't know	Yes	No	Yes
Participant 247	2 / 3	18	K. Zhubanov university	Female	prof. creativity	1st year	City	Yes	Rash	I don't know	Social media	I don't know	Yes	No	I don't know	Yes	Yes	No
Participant 248	3 / 3	18	K. Zhubanov university	Female	prof. creativity	1st year	City	Yes	Rash	Yes	Social media, Television	Yes	Yes	Yes	No	Yes	Yes	Yes
Participant 249	0 / 3	18	K. Zhubanov university	Female	prof. creativity	1st year	Village	No	I don't know	I don't know	Medical websites	I don't know	I don't know	I don't know	I don't know	I don't know	I don't know	Yes
Participant 250	0 / 3	18	K. Zhubanov university	Female	prof. creativity	1st year	City	No	I don't know	I don't know	Social media	I don't know	I don't know	I don't know	I don't know	I don't know	I don't know	I don't know
Participant 251	0 / 3	18	K. Zhubanov university	Female	prof. creativity	1st year	City	No	I don't know	I don't know	Social media	I don't know	I don't know	I don't know	I don't know	I don't know	I don't know	I don't know
Participant 252	2 / 3	18	K. Zhubanov university	Male	prof. creativity	1st year	City	No	Rash	Yes	Friends	Yes	Yes	No	Yes	Yes	Yes	Yes
Participant 253	0 / 3	18	K. Zhubanov university	Female	prof. creativity	1st year	Village	No	I don't know	I don't know	Medical websites	Yes	Yes	Yes	Yes	Yes	Yes	Yes
Participant 254	1 / 3	18	K. Zhubanov university	Male	prof. creativity	1st year	City	No	I don't know	Yes	Social media	Yes	Yes	I don't know	Yes	Yes	Yes	Yes
Participant 255	0 / 3	18	K. Zhubanov university	Female	prof. creativity	1st year	City	No	I don't know	I don't know	Social media	Yes	Yes	No	No	No	No	No
Participant 256	1 / 3	17	K. Zhubanov university	Female	prof. creativity	1st year	City	No	Rash	I don't know	Social media, Friends, Television, Medical websites, Teachers	I don't know	Yes	Yes	I don't know	Yes	I don't know	I don't know
Participant 257	0 / 3	18	K. Zhubanov university	Female	prof. creativity	1st year	City	No	I don't know	I don't know	Social media, Medical websites	I don't know	Yes	No	I don't know	Yes	Yes	Yes
Participant 258	0 / 3	18	K. Zhubanov university	Female	prof. creativity	1st year	City	No	Headache	I don't know	Social media, Medical websites	Yes	I don't know	Yes	I don't know	Yes	Yes	I don't know
Participant 259	1 / 3	18	K. Zhubanov university	Female	prof. creativity	1st year	City	Yes	I don't know	I don't know	Social media, Friends, Medical websites	Yes	Yes	I don't know	I don't know	Yes	I don't know	Yes
Participant 260	1 / 3	18	K. Zhubanov university	Female	prof. creativity	1st year	City	Yes	Headache	I don't know	Social media, Medical websites	Yes	Yes	Yes	Yes	Yes	Yes	Yes
Participant 261	2 / 3	17	K. Zhubanov university	Female	prof. creativity	1st year	City	No	Rash	Yes	Medical websites	Yes	Yes	I don't know	I don't know	Yes	No	Yes
Participant 262	1 / 3	18	K. Zhubanov university	Male	prof. creativity	1st year	City	Yes	I don't know	I don't know	Social media, Television, Medical websites	I don't know	Yes	No	Yes	Yes	Yes	Yes
Participant 263	3 / 3	18	K. Zhubanov university	Female	Design	1st year	City	Yes	Rash	Yes	Social media, Friends	Yes	Yes	Yes	Yes	Yes	Yes	Yes
Participant 264	1 / 3	18	K. Zhubanov university	Female	prof. creativity	1st year	City	Yes	I don't know	I don't know	Social media, Friends, Television, Medical websites, Teachers	I don't know	Yes	Yes	Yes	Yes	I don't know	Yes
Participant 265	0 / 3	18	K. Zhubanov university	Female	prof. creativity	1st year	City	No	I don't know	I don't know	Medical websites	I don't know	I don't know	I don't know	I don't know	I don't know	I don't know	No
Participant 266	1 / 3	18	K. Zhubanov university	Female	prof. creativity	1st year	City	Yes	I don't know	I don't know	Medical websites	Yes	Yes	Yes	I don't know	Yes	I don't know	Yes
Participant 267	0 / 3	18	K. Zhubanov university	Female	prof. creativity	1st year	Village	No	I don't know	I don't know	Medical websites	Yes	Yes	Yes	Yes	Yes	Yes	Yes
Participant 268	2 / 3	18	K. Zhubanov university	Female	prof. creativity	1st year	City	Yes	Rash	I don't know	Social media	Yes	Yes	I don't know	I don't know	Yes	Yes	Yes
Participant 269	3 / 3	17	K. Zhubanov university	Female	prof. creativity	1st year	City	Yes	Rash	Yes	Social media	Yes	Yes	Yes	Yes	Yes	Yes	Yes
Participant 270	0 / 3	17	K. Zhubanov university	Female	prof. creativity	1st year	City	No	I don't know	I don't know	Social media	I don't know	Yes	I don't know	I don't know	Yes	Yes	Yes
Participant 271	0 / 3	18	K. Zhubanov university	Female	prof. creativity	1st year	City	No	I don't know	I don't know	Medical websites	I don't know	I don't know	I don't know	I don't know	Yes	Yes	Yes
Participant 272	1 / 3	17	K. Zhubanov university	Female	prof. creativity	1st year	Village	Yes	I don't know	I don't know	Medical websites	Yes	Yes	No	Yes	Yes	Yes	Yes
Participant 273	1 / 3	17	K. Zhubanov university	Female	prof. creativity	1st year	City	Yes	I don't know	I don't know	Social media	Yes	Yes	I don't know	I don't know	Yes	Yes	Yes
Participant 274	2 / 3	17	K. Zhubanov university	Male	prof. creativity	1st year	City	No	Rash	Yes	Social media	Yes	I don't know	Yes	Yes	Yes	Yes	Yes
Participant 275	0 / 3	17	K. Zhubanov university	Female	prof. creativity	1st year	City	No	I don't know	I don't know	Social media, Medical websites	Yes	I don't know	No	I don't know	Yes	Yes	I don't know
Participant 276	0 / 3	19	K. Zhubanov university	Female	Humanities	2nd year	City	No	I don't know	I don't know	Social media, Teachers	I don't know	Yes	I don't know	I don't know	Yes	Yes	Yes
Participant 277	0 / 3	17	K. Zhubanov university	Female	Design	1st year	City	No	I don't know	I don't know	Medical websites	I don't know	I don't know	I don't know	I don't know	I don't know	I don't know	I don't know
Participant 278	0 / 3	18	K. Zhubanov university	Female	Design	1st year	City	No	I don't know	I don't know	Social media, Medical websites	I don't know	I don't know	I don't know	I don't know	I don't know	I don't know	Yes
Participant 279	2 / 3	18	K. Zhubanov university	Female	prof. creativity	1st year	City	Yes	Rash	I don't know	Social media	I don't know	Yes	I don't know	I don't know	Yes	Yes	Yes
Participant 280	1 / 3	19	K. Zhubanov university	Male	Humanities	2nd year	City	No	Diarrhea	Yes	Teachers	Yes	Yes	No	Yes	Yes	Yes	Yes
Participant 281	1 / 3	19	K. Zhubanov university	Female	Humanities	2nd year	Village	No	Rash	I don't know	Social media	Yes	Yes	I don't know	Yes	Yes	Yes	I don't know
Participant 282	1 / 3	18	K. Zhubanov university	Female	prof. creativity	1st year	City	No	Rash	I don't know	Social media	Yes	Yes	I don't know	Yes	Yes		Yes
Participant 283	3 / 3	17	K. Zhubanov university	Female	prof. creativity	1st year	City	Yes	Rash	Yes	Social media, Television, Medical websites	Yes	Yes	I don't know	Yes	Yes	Yes	No
Participant 284	0 / 3	18	K. Zhubanov university	Female	math	1st year	City	No	I don't know	I don't know	Television, Medical websites	I don't know	Yes	Yes	I don't know	Yes	Yes	Yes
Participant 285	0 / 3	17	K. Zhubanov university	Female	prof. creativity	1st year	City	No	I don't know	I don't know	Medical websites	I don't know	Yes	I don't know	I don't know	Yes	Yes	Yes
Participant 286	2 / 3	17	K. Zhubanov university	Female	prof. creativity	1st year	Village	Yes	Diarrhea	Yes	Social media, Friends, Television, Medical websites, Teachers	Yes	Yes	Yes	Yes	Yes	Yes	Yes
Participant 287	0 / 3	18	K. Zhubanov university	Female	prof. creativity	1st year	City	No	I don't know	I don't know	Social media, Friends	Yes	Yes	I don't know	Yes	Yes	Yes	Yes
Participant 288	2 / 3	17	K. Zhubanov university	Female	Management	1st year	City	Yes	Diarrhea	Yes	Social media, Medical websites	Yes	Yes	I don't know	Yes	Yes	Yes	Yes
Participant 289	2 / 3	18	K. Zhubanov university	Female	prof. creativity	1st year	City	Yes	Headache	Yes	Social media	I don't know	I don't know	I don't know	I don't know	Yes	No	Yes
Participant 290	1 / 3	17	K. Zhubanov university	Female	prof. creativity	1st year	Village	No	I don't know	Yes	Teachers	Yes	Yes	I don't know	I don't know	Yes	Yes	Yes
Participant 291	3 / 3	18	K. Zhubanov university	Female	prof. creativity	1st year	Village	Yes	Rash	Yes	Medical websites	Yes	Yes	I don't know	Yes	Yes	Yes	Yes
Participant 292	2 / 3	17	K. Zhubanov university	Male	prof. creativity	1st year	City	Yes	Rash	I don't know	Social media, Medical websites, Teachers	Yes	I don't know	I don't know	Yes	Yes	I don't know	I don't know
Participant 293	1 / 3	17	K. Zhubanov university	Female	prof. creativity	1st year	Village	Yes	I don't know	I don't know	Social media	Yes	Yes	No	Yes	Yes	Yes	Yes
Participant 294	3 / 3	17	K. Zhubanov university	Female	prof. creativity	1st year	City	Yes	Rash	Yes	Social media, Medical websites, Teachers	Yes	Yes	I don't know	Yes	Yes	Yes	Yes
Participant 295	0 / 3	18	K. Zhubanov university	Female	prof. creativity	1st year	City	No	I don't know	No	Social media, Medical websites	I don't know	No	No	I don't know	Yes	Yes	Yes
Participant 296	0 / 3	18	K. Zhubanov university	Male	prof. creativity	1st year	City	No	I don't know	I don't know	Teachers	I don't know	I don't know	I don't know	I don't know	I don't know	I don't know	I don't know
Participant 297	0 / 3	20	K. Zhubanov university	Female	Humanities	3rd year	City	No	I don't know	I don't know	Friends	I don't know	I don't know	No	Yes	Yes	Yes	Yes
Participant 298	0 / 3	18	K. Zhubanov university	Male	prof. creativity	1st year	City	No	I don't know	I don't know	Social media	I don't know	I don't know	I don't know	I don't know	Yes	Yes	I don't know
Participant 299	2 / 3	18	K. Zhubanov university	Female	prof. creativity	1st year	City	Yes	Rash	I don't know	Social media	Yes	Yes	I don't know	I don't know	Yes	Yes	Yes
Participant 300	1 / 3	17	K. Zhubanov university	Female	Pedagogy	1st year	City	No	I don't know	Yes	Social media	Yes	Yes	No	Yes	Yes	Yes	Yes
Participant 301	0 / 3	18	K. Zhubanov university	Female	math	1st year	City	No	I don't know	I don't know	Friends, Medical websites	I don't know	Yes	Yes	I don't know	Yes	Yes	I don't know
Participant 302	0 / 3	18	K. Zhubanov university	Male	prof. creativity	1st year	City	No	I don't know	I don't know	Medical websites	Yes	Yes	I don't know	Yes	Yes	Yes	Yes
Participant 303	0 / 3	18	K. Zhubanov university	Male	Humanities	2nd year	City	No	I don't know	I don't know	Social media	I don't know	I don't know	I don't know	I don't know	Yes	No	Yes
Participant 304	3 / 3	17	K. Zhubanov university	Male	prof. creativity	1st year	City	Yes	Rash	Yes	Social media	Yes	Yes	I don't know	Yes	Yes	Yes	Yes
Participant 305	0 / 3	21	K. Zhubanov university	Female	Humanities	Master's degree	City	No	I don't know	No	Social media, Television, Medical websites	Yes	Yes	Yes	Yes	Yes	Yes	Yes
Participant 306	0 / 3	22	K. Zhubanov university	Female	Humanities	Master's degree	City	No	I don't know	I don't know	Medical websites, Teachers	I don't know	I don't know	I don't know	I don't know	Yes	Yes	Yes
Participant 307	0 / 3	19	K. Zhubanov university	Female	Humanities	2nd year	City	No	I don't know	I don't know	Friends	I don't know	I don't know	I don't know	I don't know	Yes	No	Yes
Participant 308	1 / 3	22	K. Zhubanov university	Female	Humanities	Master's degree	City	No	Rash	I don't know	Social media	Yes	Yes	Yes	Yes	Yes	Yes	Yes
Participant 309	3 / 3	22	K. Zhubanov university	Female	biology	Master's degree	City	Yes	Rash	Yes	Social media, Teachers	Yes	Yes	Yes	Yes	Yes	Yes	Yes
Participant 310	0 / 3	21	K. Zhubanov university	Female	Philology	4th year	City	No	Diarrhea	I don't know	Social media, Medical websites, Teachers	Yes	Yes	Yes	Yes	Yes	Yes	Yes
Participant 311	0 / 3	21	K. Zhubanov university	Female	biology	Master's degree	City	No	I don't know	I don't know	Social media, Friends, Medical websites	I don't know	I don't know	I don't know	I don't know	I don't know	I don't know	No
Participant 312	1 / 3	21	K. Zhubanov university	Female	Humanities	1st year	City	Yes	Diarrhea	No	Social media, Medical websites	No	Yes	No	Yes	Yes	Yes	Yes
Participant 313	2 / 3	22	K. Zhubanov university	Female	biology	Master's degree	City	Yes	Rash	I don't know	Social media, Television, Medical websites, Teachers	Yes	Yes	I don't know	Yes	Yes	Yes	Yes
Participant 314	1 / 3	23	K. Zhubanov university	Female	IT	Master's degree	City	Yes	I don't know	I don't know	Medical websites	Yes	Yes	Yes	Yes	Yes	Yes	Yes
Participant 315	2 / 3	21	K. Zhubanov university	Female	chemistry	4th year	City	No	Rash	Yes	Social media	Yes	Yes	No	Yes	Yes	Yes	Yes
Participant 316	3 / 3	22	K. Zhubanov university	Female	Pedagogy	4th year	City	Yes	Rash	Yes	Social media	Yes	Yes	I don't know	Yes	Yes	Yes	Yes
Participant 317	1 / 3	21	K. Zhubanov university	Female	biology	Master's degree	City	No	Rash	I don't know	Social media	I don't know	Yes	I don't know	Yes	Yes	Yes	Yes
Participant 318	2 / 3	21	K. Zhubanov university	Female	Humanities	Master's degree	City	No	Rash	Yes	Social media, Medical websites, Teachers	Yes	Yes	Yes	I don't know	Yes	No	Yes
Participant 319	0 / 3	22	K. Zhubanov university	Female	Pedagogy	4th year	City	No	I don't know	I don't know	Social media	I don't know	I don't know	I don't know	I don't know	I don't know	I don't know	Yes
Participant 320	0 / 3	22	K. Zhubanov university	Female	Design	3rd year	City	No	Diarrhea	No	Social media, Medical websites, Teachers	I don't know	Yes	I don't know	I don't know	Yes	Yes	Yes
Participant 321	1 / 3	21	K. Zhubanov university	Female	Humanities	Master's degree	City	Yes	Diarrhea	No	Social media, Friends	Yes	Yes	Yes	Yes	Yes	No	Yes
Participant 322	1 / 3	23	K. Zhubanov university	Female	Humanities	Master's degree	City	Yes	I don't know	I don't know	Social media, Medical websites	I don't know	I don't know	No	I don't know	Yes	Yes	Yes
Participant 323	2 / 3	21	K. Zhubanov university	Female	Pedagogy	Master's degree	City	Yes	Rash	I don't know	Social media, Medical websites	Yes	Yes	I don't know	Yes	Yes	Yes	Yes
Participant 324	3 / 3	22	K. Zhubanov university	Female	biology	4th year	City	Yes	Rash	Yes	Social media, Medical websites, Teachers	Yes	Yes	Yes	Yes	Yes	Yes	Yes
Participant 325	2 / 3	20	K. Zhubanov university	Female	natural sciences	Master's degree	City	Yes	Rash	I don't know	Social media, Friends, Medical websites, Teachers	I don't know	Yes	Yes	I don't know	Yes	Yes	Yes
Participant 326	2 / 3	21	K. Zhubanov university	Male	Philology	4th year	City	Yes	Diarrhea	Yes	Medical websites, Teachers	Yes	Yes	Yes	Yes	Yes	Yes	Yes
Participant 327	0 / 3	28	K. Zhubanov university	Female	biology	Master's degree	City	No	I don't know	I don't know	Social media, Medical websites	Yes	Yes	No	I don't know	Yes	No	Yes
Participant 328	2 / 3	20	K. Zhubanov university	Female	literature	Master's degree	City	Yes	Rash	No	Social media, Teachers	No	Yes	Yes	No	Yes	No	Yes
Participant 329	0 / 3	21	K. Zhubanov university	Female	Humanities	4th year	City	No	I don't know	I don't know	Social media	I don't know	Yes	Yes	I don't know	I don't know	I don't know	Yes
Participant 330	1 / 3	24	K. Zhubanov university	Female	biology	Master's degree	Village	Yes	I don't know	No	Friends, Teachers	Yes	Yes	Yes	Yes	Yes	Yes	Yes
Participant 331	3 / 3	21	K. Zhubanov university	Female	Philology	4th year	City	Yes	Rash	Yes	Social media, Friends, Medical websites	Yes	No	I don't know	I don't know	Yes	Yes	Yes
Participant 332	0 / 3	24	K. Zhubanov university	Female	Humanities	Master's degree	City	No	I don't know	I don't know	Social media, Medical websites, Teachers	Yes	Yes	Yes	Yes	Yes	Yes	Yes
Participant 333	3 / 3	21	K. Zhubanov university	Female	Humanities	Master's degree	City	Yes	Rash	Yes	Social media, Medical websites, Teachers	Yes	Yes	Yes	Yes	Yes	Yes	Yes
Participant 334	0 / 3	22	K. Zhubanov university	Female	physics	3rd year	Village	No	Headache	No	Social media	No	I don't know	I don't know	I don't know	I don't know	No	No
Participant 335	1 / 3	21	K. Zhubanov university	Female	Pedagogy	Master's degree	City	No	I don't know	Yes	Teachers	Yes	Yes	No	Yes	Yes	No	I don't know
Participant 336	2 / 3	21	K. Zhubanov university	Female	biology	Master's degree	City	Yes	Rash	I don't know	Social media	Yes	Yes	I don't know	Yes	Yes	Yes	Yes
Participant 337	1 / 3	22	K. Zhubanov university	Female	biology	Master's degree	City	No	I don't know	Yes	Social media, Television, Medical websites, Teachers	Yes	Yes	Yes	Yes	Yes	Yes	Yes
Participant 338	2 / 3	22	K. Zhubanov university	Female	Foreign languages	Master's degree	City	Yes	Rash	I don't know	Social media, Television, Medical websites, Teachers	Yes	Yes	Yes	Yes	Yes	Yes	Yes
Participant 339	3 / 3	21	K. Zhubanov university	Female	Economics	4th year	City	Yes	Rash	Yes	Television, Medical websites	Yes	Yes	Yes	Yes	Yes	Yes	Yes
Participant 340	1 / 3	22	K. Zhubanov university	Female	natural sciences	Master's degree	City	No	Rash	I don't know	Social media, Friends, Teachers	Yes	I don't know	I don't know	I don't know	I don't know	I don't know	I don't know
Participant 341	3 / 3	23	K. Zhubanov university	Female	Pedagogy	Master's degree	City	Yes	Rash	Yes	Social media, Medical websites, Teachers	Yes	Yes	Yes	Yes	Yes	Yes	Yes
Participant 342	0 / 3	17	K. Zhubanov university	Male	prof. creativity	1st year	City	No	I don't know	I don't know	Social media, Friends, Teachers	I don't know	I don't know	I don't know	I don't know	Yes	Yes	Yes
Participant 343	1 / 3	21	K. Zhubanov university	Female	prof. creativity	4th year	City	No	Rash	I don't know	Social media, Medical websites	I don't know	Yes	I don't know	I don't know	Yes	Yes	Yes
Participant 344	3 / 3	21	K. Zhubanov university	Female	Foreign languages	Master's degree	City	Yes	Rash	Yes	Social media	Yes	Yes	I don't know	No	Yes	Yes	Yes
Participant 345	1 / 3	26	K. Zhubanov university	Female	bio-chemistry	1st year	City	Yes	I don't know	I don't know	Teachers	I don't know	I don't know	I don't know	I don't know	I don't know	Yes	Yes
Participant 346	0 / 3	21	K. Zhubanov university	Female	Humanities	3rd year	City	No	I don't know	I don't know	Social media	Yes	Yes	Yes	Yes	Yes	Yes	Yes
Participant 347	0 / 3	21	K. Zhubanov university	Female	Foreign languages	Master's degree	City	No	I don't know	I don't know	Social media, Medical websites	I don't know	Yes	I don't know	I don't know	Yes	Yes	Yes
Participant 348	0 / 3	22	K. Zhubanov university	Female	Philology	4th year	City	No	Diarrhea	No	Social media	Yes	Yes	I don't know	I don't know	Yes	Yes	Yes
Participant 349	3 / 3	18	K. Zhubanov university	Female	Pedagogy	1st year	City	Yes	Rash	Yes	Social media, Medical websites	Yes	Yes	Yes	Yes	Yes	Yes	Yes
Participant 350	2 / 3	22	K. Zhubanov university	Female	biology	1st year	City	No	Rash	Yes	Social media, Friends, Teachers	Yes	Yes	Yes	Yes	Yes	No	Yes
Participant 351	2 / 3	21	K. Zhubanov university	Male	Journalism	3rd year	City	Yes	Diarrhea	Yes	Social media	Yes	Yes	No	Yes	No	No	No
Participant 352	1 / 3	24	K. Zhubanov university	Female	Ecology	1st year	City	Yes	Headache	No	Social media, Medical websites	Yes	Yes	Yes	Yes	Yes	Yes	Yes
Participant 353	3 / 3	21	K. Zhubanov university	Female	Journalism	1st year	City	Yes	Rash	Yes	Social media, Television, Medical websites	Yes	I don't know	I don't know	Yes	Yes	Yes	Yes
Participant 354	1 / 3	21	K. Zhubanov university	Female	Philology	4th year	City	Yes	Headache	No	Social media	Yes	Yes	Yes	Yes	No	Yes	Yes
Participant 355	3 / 3	21	K. Zhubanov university	Female	Philology	4th year	City	Yes	Rash	Yes	Social media	Yes	Yes	Yes	Yes	Yes	Yes	Yes
Participant 356	1 / 3	22	K. Zhubanov university	Male	physics	3rd year	City	Yes	Headache	No	Social media	Yes	I don't know	I don't know	I don't know	I don't know	I don't know	No
Participant 357	2 / 3	23	K. Zhubanov university	Female	biology	4th year	City	Yes	Diarrhea	Yes	Social media	No	Yes	No	Yes	Yes	I don't know	I don't know
Participant 358	1/ 3	20	K. Zhubanov university	Female	biology	2nd year	City	Yes	Headache	I don't know	Social media	I don't know	Yes	I don't know	I don't know	Yes	Yes	No
Participant 359	1 / 3	23	K. Zhubanov university	Male	biology	4th year	Village	Yes	I don't know	No	Social media, Friends, Teachers	Yes	Yes	No	Yes	No	No	No
Participant 360	1 / 3	20	K. Zhubanov university	Female	biology	3rd year	Village	Yes	Headache	No	Social media, Friends, Television	No	No	Yes	No	Yes	I don't know	I don't know
Participant 361	2 / 3	20	K. Zhubanov university	Female	Humanities	3rd year	City	Yes	I don't know	Yes	Medical websites, Teachers	Yes	Yes	I don't know	No	Yes	No	No
Participant 362	0 / 3	24	K. Zhubanov university	Female	biology	4th year	City	No	Headache	I don't know	Television	No	No	No	No	No	No	No
Participant 363	1 / 3	22	K. Zhubanov university	Female	physics	4th year	City	Yes	I don't know	I don't know	Social media, Friends, Television, Medical websites, Teachers	Yes	Yes	Yes	I don't know	Yes	Yes	Yes
Participant 364	3 / 3	20	K. Zhubanov university	Female	Humanities	4th year	City	Yes	Rash	Yes	Social media, Medical websites, Teachers	Yes	Yes	I don't know	I don't know	Yes	Yes	Yes
Participant 365	2 / 3	21	K. Zhubanov university	Female	chemistry	1st year	City	Yes	Diarrhea	Yes	Social media	No	No	No	No	Yes	Yes	Yes
Participant 366	3 / 3	22	K. Zhubanov university	Female	biology	Master's degree	City	Yes	Rash	Yes	Medical websites	Yes	Yes	Yes	Yes	Yes	Yes	Yes
Participant 367	3 / 3	19	K. Zhubanov university	Male	sports mastery	1st year	City	Yes	Rash	Yes	Medical websites	Yes	Yes	I don't know	I don't know	Yes	Yes	Yes
Participant 368	0 / 3	19	S. Baishev university	Male	physics	3rd year	City	No	I don't know	No	Social media	Yes	Yes	No	I don't know	Yes	No	I don't know
Participant 369	1 / 3	23	S. Baishev university	Female	Economics	4th year	City	No	Headache	Yes	Social media, Friends	No	Yes	No	Yes	No	No	No
Participant 370	0 / 3	22	S. Baishev university	Male	tourism	4th year	City	No	Headache	No	Teachers	Yes	Yes	No	I don't know	Yes	No	I don't know
Participant 371	2 / 3	24	S. Baishev university	Female	Finance	2nd year	City	No	Rash	Yes	Friends	No	No	No	Yes	Yes	No	I don't know
Participant 372	2 / 3	18	S. Baishev university	Female	Economics	2nd year	City	No	Rash	Yes	Friends	Yes	No	Yes	Yes	No	No	I don't know
Participant 373	1 / 3	19	S. Baishev university	Female	Finance	2nd year	City	No	Diarrhea	Yes	Social media	No	I don't know	No	I don't know	Yes	No	I don't know
Participant 374	2 / 3	23	S. Baishev university	Female	Finance	4th year	City	No	Rash	Yes	Social media	No	No	I don't know	Yes	I don't know	No	I don't know
Participant 375	0 / 3	20	S. Baishev university	Male	Economics	3rd year	City	No	Headache	No	Friends	Yes	I don't know	No	I don't know	Yes	No	No
Participant 376	1 / 3	17	S. Baishev university	Male	sports mastery	1st year	Village	No	I don't know	Yes	Social media	Yes	No	I don't know	Yes	Yes	Yes	Yes
Participant 377	1 / 3	17	S. Baishev university	Male	sports mastery	1st year	City	No	Headache	Yes	Medical websites	I don't know	I don't know	I don't know	I don't know	Yes	Yes	Yes
Participant 378	0 / 3	17	S. Baishev university	Female	sports mastery	1st year	City	No	I don't know	I don't know	Social media, Friends, Teachers	I don't know	Yes	No	I don't know	I don't know	I don't know	Yes
Participant 379	3 / 3	18	S. Baishev university	Female	sports mastery	1st year	Village	Yes	Rash	Yes	Social media, Television, Medical websites	Yes	Yes	No	Yes	Yes	Yes	Yes
Participant 380	0 / 3	17	S. Baishev university	Female	sports mastery	1st year	City	No	I don't know	I don't know	Social media	I don't know	I don't know	I don't know	I don't know	I don't know	I don't know	I don't know
Participant 381	0 / 3	17	S. Baishev university	Female	technical	1st year	City	No	I don't know	I don't know	Teachers	I don't know	I don't know	I don't know	I don't know	Yes	I don't know	Yes
Participant 382	0 / 3	18	S. Baishev university	Female	sports mastery	1st year	City	No	I don't know	I don't know	Medical websites	I don't know	I don't know	I don't know	I don't know	Yes	Yes	I don't know
Participant 383	0 / 3	17	S. Baishev university	Male	sports mastery	1st year	Village	No	I don't know	I don't know	Social media, Friends, Television	I don't know	Yes	I don't know	I don't know	Yes	Yes	Yes
Participant 384	0 / 3	17	S. Baishev university	Male	sports mastery	1st year	City	No	I don't know	I don't know	Social media, Friends, Television	Yes	Yes	I don't know	Yes	Yes	Yes	Yes
Participant 385	0/ 3	18	S. Baishev university	Female	sports mastery	1st year	City	No	I don't know	No	Medical websites	Yes	I don't know	I don't know	I don't know	Yes	Yes	Yes
Participant 386	0 / 3	17	S. Baishev university	Male	sports mastery	1st year	City	No	I don't know	I don't know	Social media, Medical websites	I don't know	I don't know	I don't know	I don't know	Yes	Yes	Yes
Participant 387	0 / 3	17	S. Baishev university	Male	sports mastery	1st year	City	No	I don't know	I don't know	Teachers	Yes	Yes	No	I don't know	Yes	No	Yes
Participant 388	3 / 3	17	S. Baishev university	Female	sports mastery	1st year	City	Yes	Rash	Yes	Social media	Yes	Yes	No	Yes	Yes	No	No
Participant 389	1 / 3	17	S. Baishev university	Male	sports mastery	1st year	City	No	I don't know	Yes	Social media, Teachers	Yes	No	I don't know	Yes	Yes	Yes	Yes
Participant 390	2 / 3	19	S. Baishev university	Male	sports mastery	1st year	City	Yes	I don't know	Yes	Social media	Yes	Yes	Yes	Yes	Yes	Yes	Yes
Participant 391	0 / 3	18	S. Baishev university	Male	natural sciences	1st year	City	No	I don't know	I don't know	Social media, Friends, Television, Medical websites, Teachers	Yes	Yes	No	No	Yes	Yes	Yes
Participant 392	0 / 3	17	S. Baishev university	Male	sports mastery	1st year	City	No	I don't know	I don't know	Medical websites	I don't know	I don't know	No	I don't know	Yes	I don't know	Yes
Participant 393	3 / 3	18	S. Baishev university	Male	sports mastery	1st year	Village	Yes	Rash	Yes	Medical websites	Yes	Yes	Yes	Yes	Yes	Yes	Yes
Participant 394	0 / 3	18	S. Baishev university	Male	sports mastery	1st year	City	No	I don't know	I don't know	Social media, Friends	I don't know	I don't know	I don't know	I don't know	I don't know	I don't know	I don't know
Participant 395	0 / 3	17	S. Baishev university	Male	sports mastery	1st year	Village	No	I don't know	I don't know	Friends	I don't know	I don't know	I don't know	I don't know	I don't know	I don't know	Yes
Participant 396	0 / 3	18	S. Baishev university	Male	sports mastery	1st year	City	No	Diarrhea	I don't know	Social media, Television, Medical websites	Yes	Yes	I don't know	I don't know	Yes	I don't know	Yes
Participant 397	0 / 3	20	S. Baishev university	Male	sports mastery	1st year	City	No	I don't know	I don't know	Medical websites	I don't know	No	Yes	I don't know	Yes	Yes	Yes
Participant 398	0 / 3	18	S. Baishev university	Male	sports mastery	1st year	City	No	I don't know	I don't know	Social media	I don't know	I don't know	I don't know	I don't know	Yes	I don't know	Yes
Participant 399	0 / 3	18	S. Baishev university	Male	sports mastery	1st year	City	No	I don't know	I don't know	Social media	Yes	Yes	I don't know	Yes	Yes	Yes	Yes
Participant 400	0 / 3	18	S. Baishev university	Male	sports mastery	1st year	City	No	I don't know	I don't know	Social media	I don't know	I don't know	I don't know	I don't know	I don't know	I don't know	I don't know
Participant 401	0 / 3	18	S. Baishev university	Male	sports mastery	1st year	City	No	I don't know	I don't know	Social media, Friends, Teachers	I don't know	I don't know	I don't know	I don't know	Yes	Yes	Yes
Participant 402	0 / 3	18	S. Baishev university	Male	sports mastery	1st year	City	No	I don't know	I don't know	Social media	I don't know	I don't know	I don't know	I don't know	I don't know	I don't know	I don't know
Participant 403	0 / 3	17	S. Baishev university	Male	sports mastery	1st year	City	No	I don't know	I don't know	Teachers	I don't know	I don't know	I don't know	I don't know	I don't know	I don't know	Yes
Participant 404	0 / 3	18	S. Baishev university	Male	sports mastery	1st year	City	No	I don't know	I don't know	Social media	I don't know	I don't know	I don't know	I don't know	Yes	Yes	Yes
Participant 405	0 / 3	19	S. Baishev university	Male	sports mastery	1st year	City	No	Headache	I don't know	Social media	I don't know	I don't know	I don't know	I don't know	I don't know	I don't know	Yes
Participant 406	1 / 3	17	S. Baishev university	Male	sports mastery	1st year	City	Yes	I don't know	I don't know	Teachers	I don't know	I don't know	I don't know	I don't know	I don't know	I don't know	I don't know
Participant 407	0 / 3	18	S. Baishev university	Male	sports mastery	1st year	City	No	I don't know	I don't know	Social media, Friends	I don't know	No	No	No	Yes	Yes	Yes
Participant 408	0 / 3	18	S. Baishev university	Male	sports mastery	1st year	City	No	I don't know	I don't know	Social media	I don't know	I don't know	I don't know	I don't know	Yes	Yes	Yes
Participant 409	0 / 3	19	S. Baishev university	Male	sports mastery	1st year	Village	No	I don't know	I don't know	Friends	I don't know	I don't know	I don't know	I don't know	Yes	Yes	Yes
Participant 410	2 / 3	17	S. Baishev university	Male	sports mastery	1st year	City	Yes	Rash	I don't know	Social media	Yes	Yes	Yes	Yes	Yes	Yes	Yes
Participant 411	0 / 3	18	S. Baishev university	Male	sports mastery	1st year	Village	No	I don't know	I don't know	Social media, Television	I don't know	Yes	No	I don't know	Yes	Yes	Yes
Participant 412	0 / 3	18	S. Baishev university	Male	sports mastery	1st year	Village	No	I don't know	I don't know	Social media	I don't know	I don't know	I don't know	I don't know	Yes	Yes	Yes
Participant 413	2 / 3	18	S. Baishev university	Male	sports mastery	1st year	Village	Yes	Diarrhea	Yes	Social media, Television, Medical websites	I don't know	Yes	Yes	Yes	Yes	Yes	Yes
Participant 414	0 / 3	17	S. Baishev university	Female	technical	1st year	City	No	I don't know	I don't know	Social media, Friends, Television, Medical websites, Teachers	I don't know	I don't know	I don't know	I don't know	Yes	No	Yes
Participant 415	0 / 3	17	S. Baishev university	Female	sports mastery	1st year	Village	No	Headache	No	Social media, Medical websites	Yes	Yes	No	Yes	Yes	Yes	Yes
Participant 416	1 / 3	17	S. Baishev university	Male	sports mastery	1st year	City	No	I don't know	Yes	Social media, Medical websites, Teachers	Yes	Yes	I don't know	I don't know	Yes	Yes	Yes
Participant 417	0 / 3	17	S. Baishev university	Male	sports mastery	1st year	City	No	I don't know	I don't know	Social media	I don't know	I don't know	No	I don't know	Yes	Yes	I don't know
Participant 418	0 / 3	18	S. Baishev university	Female	sports mastery	1st year	City	No	I don't know	I don't know	Medical websites	I don't know	I don't know	I don't know	I don't know	I don't know	I don't know	I don't know
Participant 419	0 / 3	17	S. Baishev university	Male	sports mastery	1st year	City	No	I don't know	I don't know	Social media	I don't know	I don't know	I don't know	I don't know	Yes	I don't know	I don't know
Participant 420	0 / 3	18	S. Baishev university	Male	sports mastery	1st year	Village	No	I don't know	I don't know	Social media, Friends, Medical websites	I don't know	I don't know	I don't know	I don't know	I don't know	I don't know	I don't know
Participant 421	0 / 3	17	S. Baishev university	Male	sports mastery	1st year	Village	No	I don't know	I don't know	Teachers	I don't know	I don't know	I don't know	I don't know	I don't know	I don't know	I don't know
Participant 422	2 / 3	17	S. Baishev university	Male	sports mastery	1st year	City	No	Rash	Yes	Social media, Medical websites, Teachers	Yes	Yes	I don't know	Yes	Yes	Yes	Yes
Participant 423	1 / 3	17	S. Baishev university	Male	sports mastery	1st year	Village	No	I don't know	Yes	Friends	Yes	Yes	Yes	Yes	No	I don't know	Yes
Participant 424	0 / 3	17	S. Baishev university	Male	sports mastery	1st year	Village	No	I don't know	I don't know	Social media	Yes	I don't know	I don't know	I don't know	I don't know	I don't know	No
Participant 425	0 / 3	18	S. Baishev university	Male	sports mastery	1st year	Village	No	I don't know	No	Social media, Television, Medical websites	Yes	I don't know	I don't know	I don't know	I don't know	I don't know	No
Participant 426	1 / 3	18	S. Baishev university	Male	technical	1st year	City	Yes	Diarrhea	I don't know	Social media, Friends, Television, Medical websites, Teachers	Yes	Yes	Yes	I don't know	I don't know	I don't know	Yes
Participant 427	0 / 3	18	S. Baishev university	Male	sports mastery	1st year	City	No	I don't know	I don't know	Social media	I don't know	Yes	I don't know	I don't know	Yes	No	Yes
Participant 428	0 / 3	17	S. Baishev university	Male	sports mastery	1st year	City	No	I don't know	I don't know	Social media, Medical websites, Teachers	I don't know	I don't know	I don't know	I don't know	I don't know	I don't know	Yes
Participant 429	3 / 3	17	S. Baishev university	Female	sports mastery	1st year	City	Yes	Rash	Yes	Social media, Television, Medical websites, Teachers	Yes	Yes	Yes	Yes	Yes	Yes	Yes
Participant 430	0 / 3	17	S. Baishev university	Male	sports mastery	1st year	Village	No	I don't know	I don't know	Social media	I don't know	I don't know	No	I don't know	Yes	Yes	Yes
Participant 431	1 / 3	17	S. Baishev university	Male	sports mastery	1st year	City	No	Rash	I don't know	Social media, Medical websites, Teachers	Yes	Yes	I don't know	Yes	Yes	Yes	Yes
Participant 432	0 / 3	17	S. Baishev university	Male	sports mastery	1st year	City	No	I don't know	I don't know	Social media, Medical websites, Teachers	Yes	Yes	I don't know	Yes	Yes	Yes	Yes
Participant 433	0 / 3	17	S. Baishev university	Male	sports mastery	1st year	Village	No	I don't know	I don't know	Social media	Yes	I don't know	No	I don't know	Yes	Yes	Yes
Participant 434	3 / 3	18	S. Baishev university	Male	sports mastery	1st year	Village	Yes	Rash	Yes	Social media, Medical websites, Teachers	Yes	Yes	Yes	Yes	Yes	Yes	Yes
Participant 435	3 / 3	18	S. Baishev university	Male	sports mastery	1st year	Village	Yes	Rash	Yes	Teachers	I don't know	Yes	I don't know	I don't know	I don't know	I don't know	Yes
Participant 436	0 / 3	17	S. Baishev university	Male	sports mastery	1st year	Village	No	I don't know	I don't know	Social media	I don't know	I don't know	I don't know	I don't know	I don't know	I don't know	Yes
Participant 437	0 / 3	17	S. Baishev university	Male	sports mastery	1st year	City	No	Diarrhea	Yes	Friends	No	Yes	Yes	Yes	Yes	Yes	Yes
Participant 438	1 / 3	18	S. Baishev university	Male	sports mastery	1st year	City	No	I don't know	I don't know	Social media	Yes	I don't know	No	I don't know	Yes	Yes	Yes
Participant 439	0 / 3	18	S. Baishev university	Male	sports mastery	2nd year	City	No	I don't know	I don't know	Social media, Medical websites	Yes	Yes	Yes	Yes	Yes	Yes	Yes
Participant 440	0 / 3	18	S. Baishev university	Male	sports mastery	2nd year	City	No	I don't know	I don't know	Friends, Medical websites	I don't know	Yes	I don't know	I don't know	Yes	Yes	Yes
Participant 441	3 / 3	21	S. Baishev university	Male	sports mastery	2nd year	Village	Yes	Rash	Yes	Social media	Yes	I don't know	Yes	Yes	Yes	Yes	No
Participant 442	1 / 3	18	S. Baishev university	Male	sports mastery	2nd year	City	Yes	I don't know	I don't know	Social media, Friends, Television, Teachers	Yes	Yes	Yes	Yes	Yes	Yes	Yes
Participant 443	3 / 3	17	S. Baishev university	Male	sports mastery	1st year	City	Yes	Rash	Yes	Social media, Teachers	Yes	Yes	Yes	Yes	Yes	Yes	Yes
Participant 444	0 / 3	19	S. Baishev university	Male	sports mastery	2nd year	City	No	I don't know	I don't know	Social media, Medical websites	Yes	Yes	Yes	Yes	Yes	Yes	Yes
Participant 445	0 / 3	18	S. Baishev university	Male	sports mastery	2nd year	City	No	Diarrhea	I don't know	Television	Yes	Yes	I don't know	I don't know	Yes	I don't know	Yes
Participant 446	0 / 3	17	S. Baishev university	Male	sports mastery	1st year	City	No	I don't know	I don't know	Social media	Yes	I don't know	I don't know	Yes	Yes	Yes	Yes
Participant 447	3 / 3	19	S. Baishev university	Male	sports mastery	2nd year	City	Yes	Rash	Yes	Social media, Medical websites, Teachers	Yes	Yes	Yes	Yes	Yes	Yes	Yes
Participant 448	3 / 3		S. Baishev university	Male	sports mastery	1st year	City	Yes	Rash	Yes	Social media	Yes	Yes	Yes	Yes	Yes	Yes	Yes
Participant 449	0 / 3	17	S. Baishev university	Male	sports mastery	1st year	City	No	I don't know	I don't know	Social media	I don't know	Yes	I don't know	Yes	Yes	Yes	Yes
Participant 450	2 / 3	17	S. Baishev university	Male	sports mastery	1st year	City	Yes	Headache	Yes	Social media	Yes	Yes	Yes	I don't know	Yes	Yes	Yes
Participant 451	0 / 3	18	S. Baishev university	Male	sports mastery	1st year	City	No	I don't know	I don't know	Social media	I don't know	Yes	I don't know	I don't know	Yes	Yes	Yes
Participant 452	2 / 3	18	S. Baishev university	Male	sports mastery	2nd year	City	Yes	Rash	I don't know	Social media	Yes	Yes	I don't know	Yes	Yes	No	Yes
Participant 453	0 / 3	18	S. Baishev university	Male	sports mastery	1st year	Village	No	I don't know	I don't know	Social media, Medical websites	I don't know	I don't know	I don't know	I don't know	Yes	I don't know	Yes
Participant 454	0 / 3	17	S. Baishev university	Male	sports mastery	1st year	Village	No	I don't know	I don't know	Teachers	I don't know	I don't know	No	I don't know	I don't know	I don't know	I don't know
Participant 455	3 / 3	18	S. Baishev university	Male	sports mastery	1st year	Village	Yes	Rash	Yes	Social media, Medical websites	I don't know	Yes	I don't know	Yes	Yes	Yes	Yes
Participant 456	0 / 3	18	S. Baishev university	Male	sports mastery	1st year	Village	No	I don't know	I don't know	Social media, Medical websites	I don't know	I don't know	Yes	I don't know	Yes	Yes	Yes
Participant 457	3 / 3	19	S. Baishev university	Male	sports mastery	2nd year	City	Yes	Rash	Yes	Social media, Medical websites	Yes	Yes	Yes	Yes	Yes	Yes	Yes
Participant 458	3 / 3	19	S. Baishev university	Male	sports mastery	2nd year	City	Yes	Rash	Yes	Social media, Television, Medical websites	Yes	Yes	Yes	Yes	Yes	Yes	Yes
Participant 459	3 / 3	17	S. Baishev university	Male	Economics	1st year	City	Yes	Rash	Yes	Social media, Medical websites	Yes	Yes	Yes	Yes	Yes	Yes	Yes
Participant 460	2 / 3	19	S. Baishev university	Male	sports mastery	2nd year	City	No	Rash	Yes	Teachers	Yes	Yes	I don't know	Yes	Yes	Yes	Yes
Participant 461	1 / 3	19	S. Baishev university	Male	Economics	2nd year	Village	No	Rash	No	Television	Yes	Yes	Yes	Yes	Yes	I don't know	Yes
Participant 462	0 / 3	21	S. Baishev university	Male	sports mastery	3rd year	City	No	Headache	No	Social media	I don't know	I don't know	I don't know	I don't know	I don't know	I don't know	I don't know
Participant 463	0 / 3	20	S. Baishev university	Male	sports mastery	4th year	City	No	Diarrhea	No	Friends	No	I don't know	I don't know	I don't know	I don't know	I don't know	I don't know
Participant 464	0 / 3	22	S. Baishev university	Male	Economics	4th year	City	No	I don't know	I don't know	Teachers	I don't know	No	No	I don't know	Yes	No	Yes
Participant 465	0 / 3	20	S. Baishev university	Female	Economics	3rd year	City	No	Headache	I don't know	Teachers	Yes	Yes	No	I don't know	Yes	I don't know	Yes
Participant 466	0 / 3	19	S. Baishev university	Male	sports mastery	2nd year	City	No	Diarrhea	I don't know	Teachers	I don't know	Yes	No	I don't know	Yes	I don't know	Yes
Participant 467	0 / 3	23	S. Baishev university	Female	Economics	3rd year	Village	No	Headache	No	Friends	No	No	No	I don't know	Yes	I don't know	Yes
Participant 468	0 / 3	19	S. Baishev university	Male	tourism	2nd year	Village	No	I don't know	No	Social media, Teachers	Yes	I don't know	I don't know	I don't know	Yes	I don't know	I don't know
Participant 469	0 / 3	19	S. Baishev university	Female	sports mastery	2nd year	City	No	I don't know	I don't know	Social media	I don't know	Yes	No	I don't know	Yes	No	No
Participant 470	1 / 3	23	S. Baishev university	Female	Philology	4th year	City	Yes	Headache	I don't know	Teachers	Yes	Yes	I don't know	I don't know	Yes	Yes	Yes
Participant 471	0 / 3	23	S. Baishev university	Female	Philology	Master's degree	City	No	I don't know	I don't know	Social media	Yes	Yes	Yes	Yes	Yes	Yes	Yes
Participant 472	1 / 3	20	S. Baishev university	Male	sports mastery	2nd year	Village	No	I don't know	Yes	Friends	Yes	I don't know	No	I don't know	No	No	No
Participant 473	1 / 3	22	S. Baishev university	Female	Economics	2nd year	City	No	I don't know	I don't know	Social media	I don't know	I don't know	I don't know	I don't know	I don't know	I don't know	I don't know
Participant 474	1 / 3	21	S. Baishev university	Male	sports mastery	2nd year	City	No	Rash	No	Teachers	Yes	Yes	No	No	Yes	No	I don't know
Participant 475	1 / 3	22	S. Baishev university	Male	Management and administration	3rd year	Village	No	Rash	No	Friends, Teachers	No	I don't know	No	I don't know	Yes	No	I don't know
Participant 476	1 / 3	21	S. Baishev university	Male	Management and administration	3rd year	City	No	Headache	No	Friends	Yes	Yes	I don't know	I don't know	Yes	I don't know	I don't know
Participant 477	0 / 3	17	S. Baishev university	Male	tourism	2nd year	City	No	I don't know	I don't know	Social media, Friends	I don't know	No	No	I don't know	Yes	I don't know	Yes
Participant 478	0 / 3	20	S. Baishev university	Male	prof. creativity	2nd year	Village	No	I don't know	I don't know	Friends	No	I don't know	No	No	I don't know	I don't know	I don't know
Participant 479	0 / 3	20	S. Baishev university	Male	prof. creativity	2nd year	Village	No	Diarrhea	No	Teachers	I don't know	No	No	No	Yes	I don't know	No
Participant 480	1 / 3	17	S. Baishev university	Male	prof. creativity	1st year	City	No	I don't know	Yes	Social media, Teachers	No	I don't know	No	I don't know	Yes	No	Yes
Participant 481	0 / 3	22	S. Baishev university	Female	sports mastery	2nd year	Village	No	Headache	I don't know	Friends	Yes	Yes	I don't know	I don't know	Yes	I don't know	Yes
Participant 482	1 / 3	19	S. Baishev university	Female	sports mastery	3rd year	City	No	I don't know	Yes	Social media, Medical websites, Teachers	Yes	Yes	I don't know	No	Yes	Yes	Yes
Participant 483	3 / 3	21	K. Zhubanov university	Female	bio-geo	Master's degree	City	Yes	Rash	Yes	Social media, Medical websites, Teachers	Yes	Yes	I don't know	No	Yes	Yes	Yes
Participant 484	0 / 3	33	K. Zhubanov university	Female	Philology	Master's degree	City	No	I don't know	I don't know	Social media	I don't know	No	No	I don't know	Yes	No	Yes
